# Supplementary material for: Development of an open source laboratory information management system for 2-D gel electrophoresis-based proteomics workflow
Source: BMC Bioinformatics. 2006 Oct 4;7:430. doi: 10.1186/1471-2105-7-430 (PMC1599757; doi:10.1186/1471-2105-7-430)
Supplement: Additional File 1 — Our program of LIMS. The file is a compressed file that includes all PHP scripts, sql and html files of our LIMS. Please install Apache revision 1.3.34 or later, PostgreSQL revision 7.4.3 or later, PHP revision 4.3.7 or later and GD library revision 2.0.27 or later in advance of setting up the LIMS. The LIMS is licensed under GNU Lesser General Public License. Please set up as follows. tar zxvf LIPAGE_0.88.tar.gz. mv LIMS/usr/local/apache/htdocs. Please read/usr/local/apache/htdocs/LIMS/README. [file 1471-2105-7-430-S1.gz › LIMS/analysissearch.php]

<?php
  print("<HTML>\n");
  print("<HEAD>\n");
  print("<META HTTP-EQUIV=\"Content-Type\" CONTENT=\"text/html\; charset=euc\">\n");
  print("<TITLE>Keyword search for analysis method data</TITLE>\n");
  print("</HEAD>\n");
  print("<BODY>\n");
  print("<H2><CENTER>Keyword search for analysis method data</CENTER></H2>\n");
  print("<CENTER><TABLE><TR><TD width=\"80\"></TD><TD>\n"); 
  print("<A HREF=\"prepsearch.htm\"> [ Back to keyword search page ]</A></TD></TR></TABLE></CENTER>");
 
  print("<HR>\n");
  if ('{$_GET["searchWord"]}'== "") {
    print("No search word<BR>\n");
    exit;
  }
  $connectDbName = "host=localhost port=5432 dbname=proteomedb";
  $dbHandle = pg_connect($connectDbName);
  if ($dbHandle == FALSE) {
    print("can not connect database<BR>\n");
    exit;
  }
  
   $sql = "select anaid, anausername, anapassword, ananame, proteinstain, imageanalys, spotcut,"
       ." ingeldigestion, ziptip, ms, anadate, ananote from analysis "
        ."where ((ananame ilike '%{$_GET["searchWord"]}%') or "
        ."(proteinstain ilike '%{$_GET["searchWord"]}%') or"
        ."(imageanalys ilike '%{$_GET["searchWord"]}%') or "
        ."(spotcut ilike '%{$_GET["searchWord"]}%') or "
        ."(ingeldigestion ilike '%{$_GET["searchWord"]}%') or "
        ."(ziptip ilike '%{$_GET["searchWord"]}%') or "
        ."(ms ilike '%{$_GET["searchWord"]}%')) order by anaid asc" ;
   
    
  $result = pg_exec($dbHandle, $sql);
  if ($result == 0) {
    print("SQL:\"$sql\"can not exec");
    pg_close($dbHandle);
    exit;
  }

  $resultNumRows = pg_numrows($result);
  if($resultNumRows > 0){
   $rowCount = 0;     
 
   while ($rowCount < $resultNumRows) {
     $data = pg_fetch_object($result, $rowCount);   
     $upanaid            = $data->anaid               ;
     $upanausername      = $data->anausername         ;
     $upanapassword      = $data->anapassword         ;
     $upananame          = $data->ananame             ;
     $upproteinstain     = $data->proteinstain        ;
     $upimageanalys      = $data->imageanalys         ;
     $upspotcut          = $data->spotcut             ;
     $upingeldigestion   = $data->ingeldigestion      ;
     $upziptip           = $data->ziptip              ;
     $upms               = $data->ms                  ;
     $upanadate          = $data->anadate             ;
     $upananote          = $data->ananote             ;

    print("<center>\n"); 
    print("<FORM ACTION=\"analysislogin.php\" METHOD=\"get\">\n");
    print("<TABLE BORDER=\"3\">\n"); 
    print("<TR><TD>Analysis ID           </TD><TD>$upanaid          </TD></TR>\n");
    print("<TR><TD>Username              </TD><TD>$upanausername     </TD></TR>\n");
    print("<TR><TD>Analysis method name  </TD><TD>$upananame         </TD></TR>\n");
    print("<TR><TD>Protein staining      </TD><TD>$upproteinstain    </TD></TR>\n");
    print("<TR><TD>Image analysis        </TD><TD>$upimageanalys     </TD></TR>\n");
    print("<TR><TD>Spot cutting          </TD><TD>$upspotcut         </TD></TR>\n");
    print("<TR><TD>In gel digestion      </TD><TD>$upingeldigestion  </TD></TR>\n");
    print("<TR><TD>Zip tip               </TD><TD>$upziptip          </TD></TR>\n");
    print("<TR><TD>Ms                    </TD><TD>$upms              </TD></TR>\n");
    print("<TR><TD>Date                  </TD><TD>$upanadate         </TD></TR>\n");
    print("<TR><TD>Note                  </TD><TD>$upananote         </TD></TR>\n");
 
      print("<input type=\"hidden\" name=\"username\" value=$upanausername>\n"); 
      print("<input type=\"hidden\" name=\"anaid\" value=$upanaid>\n"); 
    print("<TR><TD colspan=\"2\"><INPUT TYPE=\"submit\" VALUE=\"Check or update analysis method data\"></TD></TR>\n ");
    print("</TABLE>\n");
    print("</FORM>\n");
    print("</center>\n");
    $rowCount++;    

   }
  } 
  else
      { print(" No data.  Bad key term! :1<BR>");  }
           pg_freeresult($result); 
?>
