# Supplementary material for: Development of an open source laboratory information management system for 2-D gel electrophoresis-based proteomics workflow
Source: BMC Bioinformatics. 2006 Oct 4;7:430. doi: 10.1186/1471-2105-7-430 (PMC1599757; doi:10.1186/1471-2105-7-430)
Supplement: Additional File 1 — Our program of LIMS. The file is a compressed file that includes all PHP scripts, sql and html files of our LIMS. Please install Apache revision 1.3.34 or later, PostgreSQL revision 7.4.3 or later, PHP revision 4.3.7 or later and GD library revision 2.0.27 or later in advance of setting up the LIMS. The LIMS is licensed under GNU Lesser General Public License. Please set up as follows. tar zxvf LIPAGE_0.88.tar.gz. mv LIMS/usr/local/apache/htdocs. Please read/usr/local/apache/htdocs/LIMS/README. [file 1471-2105-7-430-S1.gz › LIMS/analysisup.php]

<?php
      
    $dbHandle = pg_connect("host=localhost port=5432 dbname=proteomedb");
  if ($dbHandle == 0) {
    print("cannot connect <BR>\n");
    exit;
  }
  
          $sql8 = "select username, password, affiliation, Note "
          ."from limsuser where username = '$username'  and  password = '$password' ";
  
      $result8 = pg_exec($dbHandle, $sql8);     // 
      if ($result8 == FALSE) {                 // 
      print("\"$sql8\"can not exec postgreSQL db");
      exit;                                 // 
      }
      $resultNumRows8 = pg_numrows($result8);   // 
   if($resultNumRows8 <= 0){ 
     print("<HTML><center>User password is incorrect !</center><BR>"); 
     print("<center><TABLE border=3><TR><TD><A HREF=\"analysislogin.php?username=$username&anaid=$anaid\">");
     print("Back to login page</A></TD></TR></TABLE></center></HTML>\n");
     exit; }
        
     $sql = "select anaid , anausername, ananame, proteinstain, imageanalys,"      
        ."spotcut, ingeldigestion, ziptip, ms, anadate, ananote from analysis "
        ."where anaid = '$anaid' ";
        
  $result = pg_exec($dbHandle, $sql);
  if ($result == 0) {
    print("SQL:\"$sql\"can not exec");
    pg_close($dbHandle);
    exit;}
  $resultNumRows = pg_numrows($result);
  if($resultNumRows > 0){
    
       $rowCount = 0 ;
     $data = pg_fetch_object($result, $rowCount);   
     $upanaid            = $data->anaid               ;
     $upanausername      = $data->anausername         ;
     $upananame          = $data->ananame             ;
     $upproteinstain     = $data->proteinstain        ;
     $upimageanalys      = $data->imageanalys         ;
     $upspotcut          = $data->spotcut             ;
     $upingeldigestion   = $data->ingeldigestion      ;
     $upziptip           = $data->ziptip              ;
     $upms               = $data->ms                  ;
     $upanadate          = $data->anadate             ;
     $upananote          = $data->ananote             ;
 print("<HTML>\n"); 
 print("<HEAD>\n"); 
 print("<TITLE>Analysis method data of ".$anaid."</TITLE>\n"); 
 print("<META HTTP-EQUIV=\"Cache-Control\" CONTENT=\"no-cache\"> \n"); 
 print("</HEAD>\n"); 
 print("<BODY>\n"); 
  print("<CENTER><b>Update or delete analysis method data</b>\n"); 
      print("<TABLE><TR><TD width=\"280\"></TD><TD>\n"); 
      print("<A HREF=\"analysislogin.php?username=$username&anaid=$anaid\">");
      print(" [Back to login page]</A></TD></TR></TABLE><TABLE BORDER=\"3\">\n");

 print("<FORM ACTION=\"analysisupend.php\" METHOD=\"get\">\n");
 print("<TR><TD width=\"40\"></TD><TD>Analysis method ID (Max 12 chara)</TD><TD>\n");
 print("<INPUT TYPE=\"text\" SIZE=\"12\" MAXLENGTH=\"12\"  NAME=\"anaid\"         VALUE=\"$upanaid\"></TD></TR>\n"); 
 print("<TR><TD width=\"40\"></TD><TD>User name     </TD><TD>\n");
 print("<INPUT TYPE=\"text\" SIZE=\"30\" MAXLENGTH=\"30\"  NAME=\"anausername\"   VALUE=\"$upanausername\"></TD></TR>\n");
 print("<TR><TD width=\"40\"></TD><TD>Analysis method name    </TD><TD>\n");
 print("<INPUT TYPE=\"text\" SIZE=\"30\" MAXLENGTH=\"30\"  NAME=\"ananame\"       VALUE=\"$upananame\"></TD></TR>\n");

 print("<TR><TD width=\"40\"></TD><TD>Protein staining</TD><TD>\n");
 print("<INPUT TYPE=\"text\" SIZE=\"50\" MAXLENGTH=\"50\"  NAME=\"proteinstain\"  VALUE=\"$upproteinstain\"></TD></TR>\n"); 
 print("<TR><TD width=\"40\"></TD><TD>Image analysis   </TD><TD>\n");
 print("<INPUT TYPE=\"text\" SIZE=\"50\" MAXLENGTH=\"50\"  NAME=\"imageanalys\"   VALUE=\"$upimageanalys\"></TD></TR>\n");
 print("<TR><TD width=\"40\"></TD><TD>Spot cutting    </TD><TD>\n");
 print("<INPUT TYPE=\"text\" SIZE=\"50\" MAXLENGTH=\"50\"  NAME=\"spotcut\"       VALUE=\"$upspotcut\"></TD></TR>\n");
 print("<TR><TD width=\"40\"></TD><TD>In gel digestion  </TD><TD>\n");
 print("<INPUT TYPE=\"text\" SIZE=\"50\" MAXLENGTH=\"50\"  NAME=\"ingeldigestion\" VALUE=\"$upingeldigestion\"></TD></TR>\n"); 
 print("<TR><TD width=\"40\"></TD><TD>Zip tip           </TD><TD>\n");
 print("<INPUT TYPE=\"text\" SIZE=\"20\" MAXLENGTH=\"20\"  NAME=\"ziptip\"        VALUE=\"$upziptip\"></TD></TR>\n");
 print("<TR><TD width=\"40\"></TD><TD>Ms     </TD><TD>\n");
 print("<INPUT TYPE=\"text\" SIZE=\"50\" MAXLENGTH=\"50\"  NAME=\"ms\"            VALUE=\"$upms\"></TD></TR>\n");
 print("<TR><TD width=\"40\"></TD><TD>Date          </TD><TD>\n");
 print("<INPUT TYPE=\"text\" SIZE=\"12\" MAXLENGTH=\"12\"  NAME=\"anadate\"    VALUE=\"$upanadate\"></TD></TR>\n");
 print("<TR><TD width=\"40\"></TD><TD>Note      </TD><TD>\n");
 print("<textarea NAME=\"ananote\" rows=\"2\" cols=\"50\"  wrap=\"soft\" >" . $upananote . "</textarea></TD></TR>\n");
    print("<input type=\"hidden\" name=\"username\" value=$username>\n"); 
    print("<input type=\"hidden\" name=\"password\" value=$password>\n"); 
 print("<TR><TD colspan=\"3\" align=\"center\"><INPUT TYPE=\"submit\" VALUE=\"Update analysis method data\"></TD></TR>\n");
 print("</FORM>\n");
 print("<FORM ACTION=\"anamapall.php\" METHOD=\"get\">\n");
     print("<input type=\"hidden\" name=\"anaid\" value=$anaid>\n"); 
     print("<TR><TD colspan=\"2\" align=\"right\"><INPUT TYPE=\"submit\" VALUE=\"Insert in 2DPAGE map data \"></TD></TR>\n");
 print("</FORM>\n");
 print("<FORM ACTION=\"anadelchk.php\" METHOD=\"get\">\n");
      print("<input type=\"hidden\" name=\"anaid\" value=$anaid>\n"); 
      print("<input type=\"hidden\" name=\"username\" value=$username>\n"); 
      print("<input type=\"hidden\" name=\"password\" value=$password>\n"); 
     print("<TR><TD colspan=\"3\" align=\"right\"><INPUT TYPE=\"submit\" VALUE=\"Delete analysis method data \"></TD></TR>\n");
    print("</FORM>\n");
    print("</TABLE></CENTER></BODY></HTML>\n");
    pg_free_result($result); 
    exit;

  }else { 
  pg_free_result($result);  
  
 print("<FORM ACTION=\"analysisaddend.php\" METHOD=\"get\">\n");
 print("<HTML>\n"); 
 print("<HEAD>\n"); 
 print("<TITLE>Add analysis method data of ".$anaid."</TITLE>\n"); 
 print("</HEAD>\n"); 
 print("<BODY>\n"); 
 print("<H2><CENTER>Add analysis method data of ".$anaid."</H2></CENTER>");
   print("<CENTER><TABLE><TR><TD width=\"80\"></TD><TD>\n"); 
   print("<A HREF=\"prepmain.htm\"> [ Back to protocol main page ]</A></TD></TR></TABLE></CENTER>");
 print("<HR>");
 print("<CENTER><TABLE BORDER=\"3\">\n"); 
 
  print("<TR><TD>Analysis method ID (Max 12 chara)</TD><TD>\n");
 print("<INPUT TYPE=\"text\" SIZE=\"12\" MAXLENGTH=\"12\"  NAME=\"anaid\"         VALUE=\"$anaid\"></TD></TR>\n"); 
 print("<TR><TD>User name     </TD><TD>\n");
 print("<INPUT TYPE=\"text\" SIZE=\"30\" MAXLENGTH=\"30\"  NAME=\"anausername\"   VALUE=\"$username\"></TD></TR>\n");
 print("<TR><TD>Analysis method name    </TD><TD>\n");
 print("<INPUT TYPE=\"text\" SIZE=\"30\" MAXLENGTH=\"30\"  NAME=\"ananame\"       VALUE=\"$upananame\"></TD></TR>\n");

 print("<TR><TD>Protein staining</TD><TD>\n");
 print("<INPUT TYPE=\"text\" SIZE=\"50\" MAXLENGTH=\"50\"  NAME=\"proteinstain\"  VALUE=\"$upproteinstain\"></TD></TR>\n"); 
 print("<TR><TD>Image analysis   </TD><TD>\n");
 print("<INPUT TYPE=\"text\" SIZE=\"50\" MAXLENGTH=\"50\"  NAME=\"imageanalys\"   VALUE=\"$upimageanalys\"></TD></TR>\n");
 print("<TR><TD>Spot cutting    </TD><TD>\n");
 print("<INPUT TYPE=\"text\" SIZE=\"50\" MAXLENGTH=\"50\"  NAME=\"spotcut\"       VALUE=\"$upspotcut\"></TD></TR>\n");
 print("<TR><TD>In gel digestion  </TD><TD>\n");
 print("<INPUT TYPE=\"text\" SIZE=\"50\" MAXLENGTH=\"50\"  NAME=\"ingeldigestion\" VALUE=\"$upingeldigestion\"></TD></TR>\n"); 
 print("<TR><TD>Zip tip           </TD><TD>\n");
 print("<INPUT TYPE=\"text\" SIZE=\"20\" MAXLENGTH=\"20\"  NAME=\"ziptip\"        VALUE=\"$upziptip\"></TD></TR>\n");
 print("<TR><TD>Ms     </TD><TD>\n");
 print("<INPUT TYPE=\"text\" SIZE=\"50\" MAXLENGTH=\"50\"  NAME=\"ms\"            VALUE=\"$upms\"></TD></TR>\n");
 print("<TR><TD>Date          </TD><TD>\n");
 $datestamp = date("Y/n/j");
 print("<INPUT TYPE=\"text\" SIZE=\"12\" MAXLENGTH=\"12\"  NAME=\"anadate\"    VALUE=\"$datestamp\"></TD></TR>\n");
 print("<TR><TD>Note      </TD><TD>\n");
 print("<textarea NAME=\"ananote\" rows=\"2\" cols=\"50\"  wrap=\"soft\" >$ananote</textarea></TD></TR>\n");
 
 print("<TR><TD  align=\"center\"><INPUT TYPE=\"submit\" VALUE=\"Add analysis method data\"></TD> " .
          "<TD  align=\"center\"><INPUT TYPE=\"reset\" VALUE=\"Clear\"></TD></TR>\n");
 print("</FORM></TABLE></CENTER></BODY>\n");
 print("</HTML>\n"); 
   }

  ?>
