# Supplementary material for: Development of an open source laboratory information management system for 2-D gel electrophoresis-based proteomics workflow
Source: BMC Bioinformatics. 2006 Oct 4;7:430. doi: 10.1186/1471-2105-7-430 (PMC1599757; doi:10.1186/1471-2105-7-430)
Supplement: Additional File 1 — Our program of LIMS. The file is a compressed file that includes all PHP scripts, sql and html files of our LIMS. Please install Apache revision 1.3.34 or later, PostgreSQL revision 7.4.3 or later, PHP revision 4.3.7 or later and GD library revision 2.0.27 or later in advance of setting up the LIMS. The LIMS is licensed under GNU Lesser General Public License. Please set up as follows. tar zxvf LIPAGE_0.88.tar.gz. mv LIMS/usr/local/apache/htdocs. Please read/usr/local/apache/htdocs/LIMS/README. [file 1471-2105-7-430-S1.gz › LIMS/anamaplogin.php]

<?php
  $connectDbName = "host=localhost port=5432 dbname=proteomedb";
  $dbHandle = pg_connect($connectDbName);
  if ($dbHandle == FALSE) {
    print("can not connect database<BR>\n");
    exit;
  }


     $sql = "select mapid, husername from headlim "
    ." where mapid ='$mapid' order by mapid asc" ;
          
     $result = pg_exec($dbHandle, $sql);
       if ($result == 0) {
         print("SQL:\"$sql\"can not exec");
         pg_close($dbHandle);
         exit;}

    $resultNumRows = pg_numrows($result);
  if($resultNumRows > 0){
     $rowCount = 0;     
 
    while ($rowCount < $resultNumRows) {
    $data = pg_fetch_object($result, $rowCount);   
      $upmapid       = $data->mapid;
      $username      = $data->husername;
 

       $rowCount++;  
    }
  }
  print("<HTML>\n"); 
  print("<HEAD>\n"); 
  print("<TITLE>Login for 2DPAGE map (the insert of analysis data)</TITLE>\n"); 
  print("</HEAD>\n"); 
  print("<BODY>\n"); 
  print("<center><FONT SIZE=\"5\"><I>Login for 2DPAGE map (the insert of analysis method data)</I></FONT>\n"); 
  print("<CENTER><TABLE><TR><TD width=\"80\"></TD><TD>\n"); 
  print("<A HREF=\"anamapall.php?anaid=$anaid\"> [ Back to 2DAPGE map list (the insert of analysis method data) ]</A></TD></TR></TABLE></CENTER>");
  print("<TABLE border=\"3\">\n"); 
  print("<TR><TD><I>User name</I></TD><TD>$username</TD></TR>\n");
  print("<TR><TD><I>Map ID</I></TD><TD>$mapid</TD></TR>\n");
  print("<FORM ACTION=\"anahlimupdate.php\" METHOD=\"get\">");
  print("<TR><TD><I>Password</I></TD><TD><INPUT TYPE=\"password\" SIZE=\"12\" MAXLENGTH=\"12\" NAME=\"password\"></TD></TR>\n");

  print("<input type=\"hidden\" name=\"username\" value=$username>\n"); 
  print("<input type=\"hidden\" name=\"mapid\" value=$mapid>\n"); 
  print("<input type=\"hidden\" name=\"anaid\" value=$anaid>\n"); 
  print("<TR><TD></TD><TD><INPUT TYPE=\"submit\" VALUE=\" Update 2DPAGE map data(the insert of analysis method data) \"></TD></TR>\n");
  print("</FORM>\n");
  print("</TABLE></CENTER>\n"); 
  print("</BODY>\n"); 
  print("</HTML>\n"); 
  

  ?>
