# Supplementary material for: Development of an open source laboratory information management system for 2-D gel electrophoresis-based proteomics workflow
Source: BMC Bioinformatics. 2006 Oct 4;7:430. doi: 10.1186/1471-2105-7-430 (PMC1599757; doi:10.1186/1471-2105-7-430)
Supplement: Additional File 1 — Our program of LIMS. The file is a compressed file that includes all PHP scripts, sql and html files of our LIMS. Please install Apache revision 1.3.34 or later, PostgreSQL revision 7.4.3 or later, PHP revision 4.3.7 or later and GD library revision 2.0.27 or later in advance of setting up the LIMS. The LIMS is licensed under GNU Lesser General Public License. Please set up as follows. tar zxvf LIPAGE_0.88.tar.gz. mv LIMS/usr/local/apache/htdocs. Please read/usr/local/apache/htdocs/LIMS/README. [file 1471-2105-7-430-S1.gz › LIMS/backlims2.sql]

/* backup header table*/
COPY ptmig          TO  '/var/lib/pgsql/ptmig.back';
COPY proteomeheader TO  '/var/lib/pgsql/proteomeheader.back';

COPY headlim        TO  '/var/lib/pgsql/headlim.back';
COPY limsuser       TO  '/var/lib/pgsql/limsuser.back';
COPY titerplate     TO  '/var/lib/pgsql/titerplate.back';
COPY platehole      TO  '/var/lib/pgsql/platehole.back';
COPY dgplate        TO  '/var/lib/pgsql/dgplate.back';
COPY dgplatehole    TO  '/var/lib/pgsql/dgplatehole.back';
COPY gel2de         TO  '/var/lib/pgsql/gel2de.back';
COPY gel2despot     TO  '/var/lib/pgsql/gel2despot.back';
COPY holeposi       TO  '/var/lib/pgsql/holeposi.back';
COPY limslink       TO  '/var/lib/pgsql/limslink.back';
COPY material       TO  '/var/lib/pgsql/material.back';
COPY method         TO  '/var/lib/pgsql/method.back';
COPY analysis       TO  '/var/lib/pgsql/analysis.back';
