# Supplementary material for: Development of an open source laboratory information management system for 2-D gel electrophoresis-based proteomics workflow
Source: BMC Bioinformatics. 2006 Oct 4;7:430. doi: 10.1186/1471-2105-7-430 (PMC1599757; doi:10.1186/1471-2105-7-430)
Supplement: Additional File 1 — Our program of LIMS. The file is a compressed file that includes all PHP scripts, sql and html files of our LIMS. Please install Apache revision 1.3.34 or later, PostgreSQL revision 7.4.3 or later, PHP revision 4.3.7 or later and GD library revision 2.0.27 or later in advance of setting up the LIMS. The LIMS is licensed under GNU Lesser General Public License. Please set up as follows. tar zxvf LIPAGE_0.88.tar.gz. mv LIMS/usr/local/apache/htdocs. Please read/usr/local/apache/htdocs/LIMS/README. [file 1471-2105-7-430-S1.gz › LIMS/createanalysis.sql]

/* create proteome data  table  createproteome.sql*/
drop table analysis;
/* create table */
create table analysis(
anaid             varchar(12) not null,
anausername       varchar(30) not null,
anapassword       varchar(30) not null,
ananame           varchar(30),
proteinstain     varchar(50),
imageanalys      varchar(50),
spotcut          varchar(50),
ingeldigestion   varchar(50),
ziptip           varchar(20),
ms               varchar(50),
anadate           varchar(12),
ananote           varchar(300)
);
grant select, insert, update, delete on analysis to nobody;
\copy analysis from analysis.back
