# Supplementary material for: Development of an open source laboratory information management system for 2-D gel electrophoresis-based proteomics workflow
Source: BMC Bioinformatics. 2006 Oct 4;7:430. doi: 10.1186/1471-2105-7-430 (PMC1599757; doi:10.1186/1471-2105-7-430)
Supplement: Additional File 1 — Our program of LIMS. The file is a compressed file that includes all PHP scripts, sql and html files of our LIMS. Please install Apache revision 1.3.34 or later, PostgreSQL revision 7.4.3 or later, PHP revision 4.3.7 or later and GD library revision 2.0.27 or later in advance of setting up the LIMS. The LIMS is licensed under GNU Lesser General Public License. Please set up as follows. tar zxvf LIPAGE_0.88.tar.gz. mv LIMS/usr/local/apache/htdocs. Please read/usr/local/apache/htdocs/LIMS/README. [file 1471-2105-7-430-S1.gz › LIMS/createdgplate.sql]

/* create proteome data  table  createproteome.sql*/
drop table dgplate;
/* create table */
create table dgplate (
dplateid               varchar(32) not null,
dplateusername         varchar(30) not null,
dplatename             varchar(60),
dpdate                 varchar(12),
dgholenumber           varchar(30),
dpnote                 varchar(200)
);

create index dplateid_index        on dgplate (dplateid);
create index dplateusername_index    on dgplate (dplateusername);
grant select, insert, update, delete on dgplate to nobody;
\copy dgplate from dgplate.back
