# Supplementary material for: Development of an open source laboratory information management system for 2-D gel electrophoresis-based proteomics workflow
Source: BMC Bioinformatics. 2006 Oct 4;7:430. doi: 10.1186/1471-2105-7-430 (PMC1599757; doi:10.1186/1471-2105-7-430)
Supplement: Additional File 1 — Our program of LIMS. The file is a compressed file that includes all PHP scripts, sql and html files of our LIMS. Please install Apache revision 1.3.34 or later, PostgreSQL revision 7.4.3 or later, PHP revision 4.3.7 or later and GD library revision 2.0.27 or later in advance of setting up the LIMS. The LIMS is licensed under GNU Lesser General Public License. Please set up as follows. tar zxvf LIPAGE_0.88.tar.gz. mv LIMS/usr/local/apache/htdocs. Please read/usr/local/apache/htdocs/LIMS/README. [file 1471-2105-7-430-S1.gz › LIMS/createdgplatehole.sql]

/* create proteome data  table  createproteome.sql*/
drop table dgplatehole;
/* create table */
create table dgplatehole (
dplateid               varchar(32) not null,
dholeid                varchar(12) not null,
dholex                 varchar(12),
dholey                 varchar(12),
dholew                 varchar(12),
dhdate                 varchar(12),
dnote                  varchar(100)
 );
create index dholeid_index        on dgplatehole (dholeid);
create index dplateid2_index        on dgplatehole (dplateid);
grant select, insert, update, delete on dgplatehole to nobody;
\copy dgplatehole from dgplatehole.back
