# Supplementary material for: Development of an open source laboratory information management system for 2-D gel electrophoresis-based proteomics workflow
Source: BMC Bioinformatics. 2006 Oct 4;7:430. doi: 10.1186/1471-2105-7-430 (PMC1599757; doi:10.1186/1471-2105-7-430)
Supplement: Additional File 1 — Our program of LIMS. The file is a compressed file that includes all PHP scripts, sql and html files of our LIMS. Please install Apache revision 1.3.34 or later, PostgreSQL revision 7.4.3 or later, PHP revision 4.3.7 or later and GD library revision 2.0.27 or later in advance of setting up the LIMS. The LIMS is licensed under GNU Lesser General Public License. Please set up as follows. tar zxvf LIPAGE_0.88.tar.gz. mv LIMS/usr/local/apache/htdocs. Please read/usr/local/apache/htdocs/LIMS/README. [file 1471-2105-7-430-S1.gz › LIMS/creategel2de.sql]

/* create proteome data  table  createproteome.sql*/
drop table gel2de;
/* create table */
create table         gel2de (
gelid              varchar(32) not null,
gelusername        varchar(30) not null,
gelname            varchar(60),
geldate            varchar(12),
gelimage           varchar(30),
gel_oid                    oid,
gelicon            varchar(30),
gelicon_oid                oid,
gnote              varchar(200)
);

create index gelid_index           on gel2de (gelid);
create index gelusername_index     on gel2de (gelusername);
grant select, insert, update, delete on gel2de to nobody;
\copy gel2de from gel2de.back
