# Supplementary material for: Development of an open source laboratory information management system for 2-D gel electrophoresis-based proteomics workflow
Source: BMC Bioinformatics. 2006 Oct 4;7:430. doi: 10.1186/1471-2105-7-430 (PMC1599757; doi:10.1186/1471-2105-7-430)
Supplement: Additional File 1 — Our program of LIMS. The file is a compressed file that includes all PHP scripts, sql and html files of our LIMS. Please install Apache revision 1.3.34 or later, PostgreSQL revision 7.4.3 or later, PHP revision 4.3.7 or later and GD library revision 2.0.27 or later in advance of setting up the LIMS. The LIMS is licensed under GNU Lesser General Public License. Please set up as follows. tar zxvf LIPAGE_0.88.tar.gz. mv LIMS/usr/local/apache/htdocs. Please read/usr/local/apache/htdocs/LIMS/README. [file 1471-2105-7-430-S1.gz › LIMS/creategel2despot.sql]

/* create proteome data  table  createproteome.sql*/
drop table gel2despot;
/* create table */
create table gel2despot (
gelid                    varchar(32) not null,
gelspotid                varchar(12) not null,
gelspotx                 varchar(12),
gelspoty                 varchar(12),
gelspotw                 varchar(12),
gelsetid                 varchar(32),
gelsetspotid             varchar(12),
geldate                  varchar(12),
gelnote                  varchar(100)
 );
create index gel2deid_index           on gel2despot (gelid );
create index gelspotid_index          on gel2despot (gelspotid);
grant select, insert, update, delete on gel2despot to nobody;
\copy gel2despot from gel2despot.back
