# Supplementary material for: Development of an open source laboratory information management system for 2-D gel electrophoresis-based proteomics workflow
Source: BMC Bioinformatics. 2006 Oct 4;7:430. doi: 10.1186/1471-2105-7-430 (PMC1599757; doi:10.1186/1471-2105-7-430)
Supplement: Additional File 1 — Our program of LIMS. The file is a compressed file that includes all PHP scripts, sql and html files of our LIMS. Please install Apache revision 1.3.34 or later, PostgreSQL revision 7.4.3 or later, PHP revision 4.3.7 or later and GD library revision 2.0.27 or later in advance of setting up the LIMS. The LIMS is licensed under GNU Lesser General Public License. Please set up as follows. tar zxvf LIPAGE_0.88.tar.gz. mv LIMS/usr/local/apache/htdocs. Please read/usr/local/apache/htdocs/LIMS/README. [file 1471-2105-7-430-S1.gz › LIMS/createheadlim.sql]

/* create proteome data  table  createproteome.sql*/
drop table headlim;
/* create table */
create table headlim (
mapid               varchar(12) not null,
husername           varchar(12) not null,
hdate               varchar(12),
gelimage            varchar(30),
gel_oid                     oid,
gelicon             varchar(30),
gelicon_oid                 oid,
hnote               varchar(1400)
 );
create index limmapid_index        on headlim (mapid );
grant select, insert, update, delete on headlim to nobody;
\copy headlim from headlim.back
