# Supplementary material for: Development of an open source laboratory information management system for 2-D gel electrophoresis-based proteomics workflow
Source: BMC Bioinformatics. 2006 Oct 4;7:430. doi: 10.1186/1471-2105-7-430 (PMC1599757; doi:10.1186/1471-2105-7-430)
Supplement: Additional File 1 — Our program of LIMS. The file is a compressed file that includes all PHP scripts, sql and html files of our LIMS. Please install Apache revision 1.3.34 or later, PostgreSQL revision 7.4.3 or later, PHP revision 4.3.7 or later and GD library revision 2.0.27 or later in advance of setting up the LIMS. The LIMS is licensed under GNU Lesser General Public License. Please set up as follows. tar zxvf LIPAGE_0.88.tar.gz. mv LIMS/usr/local/apache/htdocs. Please read/usr/local/apache/htdocs/LIMS/README. [file 1471-2105-7-430-S1.gz › LIMS/createlimslink.sql]

/* create proteome data  table  createproteome.sql*/
drop table limslink;
/* create table */
create table limslink (
gelid               varchar(32) not null ,
gelspotid           varchar(12) not null ,
dplateid            varchar(32) ,
dholeid             varchar(12) ,
plateid             varchar(32) ,
holeid              varchar(12) ,
mapid               varchar(32) ,
spotid              varchar(12) ,
gelsetid            varchar(32) ,
gelsetspotid        varchar(12) 
 );
create index limsgelid_index        on limslink (gelid );
create index limsgelspotid_index    on limslink (gelspotid );
grant select, insert, update, delete on limslink to nobody;
\copy limslink from limslink.back
