# Supplementary material for: Development of an open source laboratory information management system for 2-D gel electrophoresis-based proteomics workflow
Source: BMC Bioinformatics. 2006 Oct 4;7:430. doi: 10.1186/1471-2105-7-430 (PMC1599757; doi:10.1186/1471-2105-7-430)
Supplement: Additional File 1 — Our program of LIMS. The file is a compressed file that includes all PHP scripts, sql and html files of our LIMS. Please install Apache revision 1.3.34 or later, PostgreSQL revision 7.4.3 or later, PHP revision 4.3.7 or later and GD library revision 2.0.27 or later in advance of setting up the LIMS. The LIMS is licensed under GNU Lesser General Public License. Please set up as follows. tar zxvf LIPAGE_0.88.tar.gz. mv LIMS/usr/local/apache/htdocs. Please read/usr/local/apache/htdocs/LIMS/README. [file 1471-2105-7-430-S1.gz › LIMS/createlimstable.sql]

/* create proteome data  table  creatematerial.sql*/
drop table material;
/* create table */
create table material(
matid             varchar(12) not null,
matusername       varchar(30) not null,
matpassword       varchar(30) not null,
matname           varchar(30),
sampleform       varchar(30),
samplename       varchar(30),
species          varchar(30),
race             varchar(30),
sex              varchar(10),
age              varchar(20),
disease          varchar(20),
tissue           varchar(30),
linestrain       varchar(30),
invitro          varchar(20),
subcellular      varchar(20),
proteincon       varchar(30),
matdate           varchar(12),
matnote           varchar(300)
);
grant select, insert, update, delete on material to nobody;
/* create proteome data  table  createmethod.sql*/
drop table method;
/* create table */
create table method(
metid             varchar(12) not null,
metusername       varchar(30) not null,
metpassword       varchar(30) not null,
metname           varchar(30),
buffer           varchar(80),
homogenization   varchar(20),
centrifugation   varchar(30),
proteintr        varchar(20),
iefgel           varchar(50),
iefbuffer        varchar(80),
sampleapp        varchar(50),
iefpowersup      varchar(300),
alkylation       varchar(50),
pagegel          varchar(80),
pagebuffer       varchar(70),
pagepowersup     varchar(50),
metdate           varchar(12),
metnote           varchar(300)
);
grant select, insert, update, delete on method to nobody;
/* create proteome data  table  createanalysis.sql*/
drop table analysis;
/* create table */
create table analysis(
anaid             varchar(12) not null,
anausername       varchar(30) not null,
anapassword       varchar(30) not null,
ananame           varchar(30),
proteinstain     varchar(50),
imageanalys      varchar(50),
spotcut          varchar(50),
ingeldigestion   varchar(50),
ziptip           varchar(20),
ms               varchar(50),
anadate           varchar(12),
ananote           varchar(300)
);
grant select, insert, update, delete on analysis to nobody;
/* create proteome data  table  creategel2de.sql*/
drop table gel2de;
/* create table */
create table         gel2de (
gelid              varchar(32) not null,
gelusername        varchar(30) not null,
gelname            varchar(60),
geldate            varchar(12),
gelimage           varchar(30),
gel_oid                    oid,
gelicon            varchar(30),
gelicon_oid                oid,
gnote              varchar(200)
);

create index gelid_index           on gel2de (gelid);
create index gelusername_index     on gel2de (gelusername);
grant select, insert, update, delete on gel2de to nobody;
/* create proteome data  table  creategel2despot.sql*/
drop table gel2despot;
/* create table */
create table gel2despot (
gelid                    varchar(32) not null,
gelspotid                varchar(12) not null,
gelspotx                 varchar(12),
gelspoty                 varchar(12),
gelspotw                 varchar(12),
gelsetid                 varchar(32),
gelsetspotid             varchar(12),
geldate                  varchar(12),
gelnote                  varchar(100)
 );
create index gel2deid_index           on gel2despot (gelid );
create index gelspotid_index          on gel2despot (gelspotid);
grant select, insert, update, delete on gel2despot to nobody;
/* create proteome data  table  createdgplate.sql*/
drop table dgplate;
/* create table */
create table dgplate (
dplateid               varchar(32) not null,
dplateusername         varchar(30) not null,
dplatename             varchar(60),
dpdate                 varchar(12),
dgholenumber           varchar(30),
dpnote                 varchar(200)
);

create index dplateid_index        on dgplate (dplateid);
create index dplateusername_index    on dgplate (dplateusername);
grant select, insert, update, delete on dgplate to nobody;
/* create proteome data  table  createdgplatehole.sql*/
drop table dgplatehole;
/* create table */
create table dgplatehole (
dplateid               varchar(32) not null,
dholeid                varchar(12) not null,
dholex                 varchar(12),
dholey                 varchar(12),
dholew                 varchar(12),
dhdate                 varchar(12),
dnote                  varchar(100)
 );
create index dholeid_index        on dgplatehole (dholeid);
create index dplateid2_index        on dgplatehole (dplateid);
grant select, insert, update, delete on dgplatehole to nobody;
/* create proteome data  table  createplate.sql*/
drop table titerplate;
/* create table */
create table titerplate (
plateid               varchar(32) not null,
plateusername         varchar(30) not null,
platename             varchar(60),
pdate                 varchar(12),
holenumber            varchar(30),
pnote                 varchar(200)
);
create index plateid_index        on titerplate (plateid);
create index plateusername_index    on titerplate (plateusername);
grant select, insert, update, delete on titerplate to nobody;
/* create proteome data  table  createplatehole.sql*/
drop table platehole;
/* create table */
create table platehole (
plateid               varchar(32) not null,
holeid                varchar(12) not null,
holex                 varchar(12),
holey                 varchar(12),
holew                 varchar(12),
run_oid               oid,
runtype               varchar(32),
pdf_oid               oid,
pdftype               varchar(32),
hdate                 varchar(12),
note                  varchar(100)
 );
create index holeid_index        on platehole (holeid);
create index plateid2_index        on platehole (plateid);
grant select, insert, update, delete on platehole to nobody;
/* create proteome data  table  createlimslink.sql*/
drop table limslink;
/* create table */
create table limslink (
gelid               varchar(32) not null ,
gelspotid           varchar(12) not null ,
dplateid            varchar(32) ,
dholeid             varchar(12) ,
plateid             varchar(32) ,
holeid              varchar(12) ,
mapid               varchar(32) ,
spotid              varchar(12) ,
gelsetid            varchar(32) ,
gelsetspotid        varchar(12) 
 );
create index limsgelid_index        on limslink (gelid );
create index limsgelspotid_index    on limslink (gelspotid );
grant select, insert, update, delete on limslink to nobody;
/* create proteome data  table  createlimsuser.sql*/
drop table limsuser;
/* create table */
create table limsuser (
username              varchar(30) not null,
password              varchar(30),
affiliation           varchar(140),
Note                  varchar(140),
admin                 varchar(8)
);
create index username_index        on limsuser (username);
grant select, insert, update, delete on limsuser to nobody;
\copy limsuser from limsuser.back
/* create proteome data  table  createdgholeposi.sql*/
drop table dgholeposi;
/* create table */
create table dgholeposi (
dgholenumber            varchar(12) not null,
dgholex                 varchar(12),
dgholey                 varchar(12),
dgholeid                varchar(12),
dgholewide              varchar(12)
);
grant select, insert, update, delete on dgholeposi to nobody;
\copy dgholeposi from dgholeposi.euc
/* create proteome data  table  createholeposi.sql*/
drop table holeposi;
/* create table */
create table holeposi (
holenumber            varchar(12) not null,
holex                 varchar(12),
holey                 varchar(12),
dholeid               varchar(12),
holewide              varchar(12)
);
grant select, insert, update, delete on holeposi to nobody;
\copy holeposi from holeposi.euc
/* create proteome data  table  createproteome2.sql*/
drop table ptmig;
/* create table */
create table ptmig (
mapid            varchar(12) not null,
spotid           varchar(12) not null,
prname           varchar(100) not null,
molecularmass    varchar(16),
thmolecularmass  varchar(16),
isopoint         varchar(10),
thisopoint       varchar(10),
ixspot           varchar(4),
iyspot           varchar(4),
iwspot           varchar(4),
state1           varchar(32),
prexpression1    varchar(16),
state2           varchar(32),
prexpression2    varchar(16),
enzyme           varchar(20),
peptidemass      varchar(500),
swissprotid      varchar(16),
swissproturl     varchar(100),
emblid           varchar(16),
emblurl          varchar(100),
pathologicalob   varchar(50)
);
/* create index */ 
create index mapid_index        on ptmig (mapid);
create index spotid_index       on ptmig (spotid);
create index prname_index       on ptmig (prname);
create index swissprotid_index  on ptmig (swissprotid);
create index emblid_index       on ptmig (emblid);
/* grant select to nobody */
grant select, insert, update, delete on ptmig to nobody;
/* create proteome data  table  createheader.sql*/
drop table proteomeheader;
/* create table */
create table proteomeheader (
mapid            varchar(12) not null,
date             varchar(30) ,
sampleform       varchar(30),
samplename       varchar(30),
species          varchar(30),
race             varchar(30),
sex              varchar(10),
age              varchar(20),
disease          varchar(20),
tissue           varchar(30),
linestrain       varchar(30),
invitro          varchar(20),
subcellular      varchar(20),
proteincon       varchar(30),
buffer           varchar(80),
homogenization   varchar(20),
centrifugation   varchar(30),
proteintr        varchar(20),
iefgel           varchar(50),
iefbuffer        varchar(80),
sampleapp        varchar(50),
iefpowersup      varchar(300),
alkylation       varchar(50),
pagegel          varchar(80),
pagebuffer       varchar(70),
pagepowersup     varchar(50),
proteinstain     varchar(50),
imageanalys      varchar(50),
spotcut          varchar(50),
ingeldigestion   varchar(50),
ziptip           varchar(20),
ms               varchar(50),
mapurl           varchar(80),
mapimage         varchar(30)
);
grant select, insert, update, delete on proteomeheader to nobody;
/* create proteome data  table  createheadlim.sql*/
drop table headlim;
/* create table */
create table headlim (
mapid               varchar(12) not null,
husername           varchar(12) not null,
hdate               varchar(12),
gelimage            varchar(30),
gel_oid                     oid,
gelicon             varchar(30),
gelicon_oid                 oid,
hnote               varchar(1400)
 );
create index limmapid_index        on headlim (mapid );
grant select, insert, update, delete on headlim to nobody;
