# Supplementary material for: Development of an open source laboratory information management system for 2-D gel electrophoresis-based proteomics workflow
Source: BMC Bioinformatics. 2006 Oct 4;7:430. doi: 10.1186/1471-2105-7-430 (PMC1599757; doi:10.1186/1471-2105-7-430)
Supplement: Additional File 1 — Our program of LIMS. The file is a compressed file that includes all PHP scripts, sql and html files of our LIMS. Please install Apache revision 1.3.34 or later, PostgreSQL revision 7.4.3 or later, PHP revision 4.3.7 or later and GD library revision 2.0.27 or later in advance of setting up the LIMS. The LIMS is licensed under GNU Lesser General Public License. Please set up as follows. tar zxvf LIPAGE_0.88.tar.gz. mv LIMS/usr/local/apache/htdocs. Please read/usr/local/apache/htdocs/LIMS/README. [file 1471-2105-7-430-S1.gz › LIMS/creatematerial.sql]

/* create proteome data  table  createproteome.sql*/
drop table material;
/* create table */
create table material(
matid             varchar(12) not null,
matusername       varchar(30) not null,
matpassword       varchar(30) not null,
matname           varchar(30),
sampleform       varchar(30),
samplename       varchar(30),
species          varchar(30),
race             varchar(30),
sex              varchar(10),
age              varchar(20),
disease          varchar(20),
tissue           varchar(30),
linestrain       varchar(30),
invitro          varchar(20),
subcellular      varchar(20),
proteincon       varchar(30),
matdate           varchar(12),
matnote           varchar(300)
);
grant select, insert, update, delete on material to nobody;
\copy material from material.back
