# Supplementary material for: Development of an open source laboratory information management system for 2-D gel electrophoresis-based proteomics workflow
Source: BMC Bioinformatics. 2006 Oct 4;7:430. doi: 10.1186/1471-2105-7-430 (PMC1599757; doi:10.1186/1471-2105-7-430)
Supplement: Additional File 1 — Our program of LIMS. The file is a compressed file that includes all PHP scripts, sql and html files of our LIMS. Please install Apache revision 1.3.34 or later, PostgreSQL revision 7.4.3 or later, PHP revision 4.3.7 or later and GD library revision 2.0.27 or later in advance of setting up the LIMS. The LIMS is licensed under GNU Lesser General Public License. Please set up as follows. tar zxvf LIPAGE_0.88.tar.gz. mv LIMS/usr/local/apache/htdocs. Please read/usr/local/apache/htdocs/LIMS/README. [file 1471-2105-7-430-S1.gz › LIMS/createmethod.sql]

/* create proteome data  table  createproteome.sql*/
drop table method;
/* create table */
create table method(
metid             varchar(12) not null,
metusername       varchar(30) not null,
metpassword       varchar(30) not null,
metname           varchar(30),
buffer           varchar(80),
homogenization   varchar(20),
centrifugation   varchar(30),
proteintr        varchar(20),
iefgel           varchar(50),
iefbuffer        varchar(80),
sampleapp        varchar(50),
iefpowersup      varchar(300),
alkylation       varchar(50),
pagegel          varchar(80),
pagebuffer       varchar(70),
pagepowersup     varchar(50),
metdate           varchar(12),
metnote           varchar(300)
);
grant select, insert, update, delete on method to nobody;
\copy method from method.back
