# Supplementary material for: Development of an open source laboratory information management system for 2-D gel electrophoresis-based proteomics workflow
Source: BMC Bioinformatics. 2006 Oct 4;7:430. doi: 10.1186/1471-2105-7-430 (PMC1599757; doi:10.1186/1471-2105-7-430)
Supplement: Additional File 1 — Our program of LIMS. The file is a compressed file that includes all PHP scripts, sql and html files of our LIMS. Please install Apache revision 1.3.34 or later, PostgreSQL revision 7.4.3 or later, PHP revision 4.3.7 or later and GD library revision 2.0.27 or later in advance of setting up the LIMS. The LIMS is licensed under GNU Lesser General Public License. Please set up as follows. tar zxvf LIPAGE_0.88.tar.gz. mv LIMS/usr/local/apache/htdocs. Please read/usr/local/apache/htdocs/LIMS/README. [file 1471-2105-7-430-S1.gz › LIMS/createplate.sql]

/* create proteome data  table  createproteome.sql*/
drop table titerplate;
/* create table */
create table titerplate (
plateid               varchar(32) not null,
plateusername         varchar(30) not null,
platename             varchar(60),
pdate                 varchar(12),
holenumber            varchar(30),
pnote                 varchar(200)
);

create index plateid_index        on titerplate (plateid);
create index plateusername_index    on titerplate (plateusername);
grant select, insert, update, delete on titerplate to nobody;
\copy titerplate from titerplate.back
