# Supplementary material for: Development of an open source laboratory information management system for 2-D gel electrophoresis-based proteomics workflow
Source: BMC Bioinformatics. 2006 Oct 4;7:430. doi: 10.1186/1471-2105-7-430 (PMC1599757; doi:10.1186/1471-2105-7-430)
Supplement: Additional File 1 — Our program of LIMS. The file is a compressed file that includes all PHP scripts, sql and html files of our LIMS. Please install Apache revision 1.3.34 or later, PostgreSQL revision 7.4.3 or later, PHP revision 4.3.7 or later and GD library revision 2.0.27 or later in advance of setting up the LIMS. The LIMS is licensed under GNU Lesser General Public License. Please set up as follows. tar zxvf LIPAGE_0.88.tar.gz. mv LIMS/usr/local/apache/htdocs. Please read/usr/local/apache/htdocs/LIMS/README. [file 1471-2105-7-430-S1.gz › LIMS/createplatehole.sql]

/* create proteome data  table  createproteome.sql*/
drop table platehole;
/* create table */
create table platehole (
plateid               varchar(32) not null,
holeid                varchar(12) not null,
holex                 varchar(12),
holey                 varchar(12),
holew                 varchar(12),
run_oid               oid,
runtype               varchar(32),
pdf_oid               oid,
pdftype               varchar(32),
hdate                 varchar(12),
note                  varchar(100)
 );
create index holeid_index        on platehole (holeid);
create index plateid2_index        on platehole (plateid);
grant select, insert, update, delete on platehole to nobody;
\copy platehole from platehole.back
