# Supplementary material for: Development of an open source laboratory information management system for 2-D gel electrophoresis-based proteomics workflow
Source: BMC Bioinformatics. 2006 Oct 4;7:430. doi: 10.1186/1471-2105-7-430 (PMC1599757; doi:10.1186/1471-2105-7-430)
Supplement: Additional File 1 — Our program of LIMS. The file is a compressed file that includes all PHP scripts, sql and html files of our LIMS. Please install Apache revision 1.3.34 or later, PostgreSQL revision 7.4.3 or later, PHP revision 4.3.7 or later and GD library revision 2.0.27 or later in advance of setting up the LIMS. The LIMS is licensed under GNU Lesser General Public License. Please set up as follows. tar zxvf LIPAGE_0.88.tar.gz. mv LIMS/usr/local/apache/htdocs. Please read/usr/local/apache/htdocs/LIMS/README. [file 1471-2105-7-430-S1.gz › LIMS/createproteome.sql]

/* create proteome data  table  createproteome.sql*/
drop table ptmig;
/* create table */
create table ptmig (
mapid            varchar(12) not null,
spotid           varchar(12) not null,
prname           varchar(100) not null,
molecularmass    varchar(16),
thmolecularmass  varchar(16),
isopoint         varchar(10),
thisopoint       varchar(10),
ixspot           varchar(4),
iyspot           varchar(4),
iwspot           varchar(4),
state1           varchar(32),
prexpression1    varchar(16),
state2           varchar(32),
prexpression2    varchar(16),
enzyme           varchar(20),
peptidemass      varchar(500),
swissprotid      varchar(16),
swissproturl     varchar(100),
emblid           varchar(16),
emblurl          varchar(100),
pathologicalob   varchar(50)
);
/* create index */ 
create index mapid_index        on ptmig (mapid);
create index spotid_index       on ptmig (spotid);
create index prname_index       on ptmig (prname);
create index swissprotid_index  on ptmig (swissprotid);
create index emblid_index       on ptmig (emblid);
/* grant select to nobody */
grant select, insert, update, delete on ptmig to nobody;
\copy ptmig from ptmig.euc
