# Supplementary material for: Development of an open source laboratory information management system for 2-D gel electrophoresis-based proteomics workflow
Source: BMC Bioinformatics. 2006 Oct 4;7:430. doi: 10.1186/1471-2105-7-430 (PMC1599757; doi:10.1186/1471-2105-7-430)
Supplement: Additional File 1 — Our program of LIMS. The file is a compressed file that includes all PHP scripts, sql and html files of our LIMS. Please install Apache revision 1.3.34 or later, PostgreSQL revision 7.4.3 or later, PHP revision 4.3.7 or later and GD library revision 2.0.27 or later in advance of setting up the LIMS. The LIMS is licensed under GNU Lesser General Public License. Please set up as follows. tar zxvf LIPAGE_0.88.tar.gz. mv LIMS/usr/local/apache/htdocs. Please read/usr/local/apache/htdocs/LIMS/README. [file 1471-2105-7-430-S1.gz › LIMS/datain2.php]

<?php
  print("<HTML>\n");
  print("DATA IN start!<BR>\n"); 
  $connectDbName = "host=localhost port=5432 dbname=proteomedb";
  $dbHandle = pg_connect($connectDbName);
  if ($dbHandle == FALSE) {
    print("can not connect database<BR>\n");
    exit;
  }
  if (('{$_GET["plateid"]}'== "") or ('{$_GET["holeid"]}'== "")){
    print("No plateid or holeid data<BR>\n");
    exit;
  }

    $sql2 = "select  holex, holey, holew, hdate, note "
           ."from platehole where ((plateid = '$plateid') and (holeid = '$holeid'))  "
           ."order by plateid asc" ;

    $result2 = pg_exec($dbHandle, $sql2);     // 
    if ($result2 == FALSE) {                 // 
      print("\"$sql2\"can not exec postgreSQL db");
      exit;                                 // 
    }
    $resultNumRows = pg_numrows($result2);   // 
  if($resultNumRows > 0){ print(" Duplicate data of Hole id ! Input ERR ! Change Hole ID !<BR></HTML>"); }
    else { 

    $sql = "INSERT INTO platehole (plateid,holeid,holex,holey,holew,hdate,note)"
   ."VALUES ('{$_GET["plateid"]}','{$_GET["holeid"]}','{$_GET["holex"]}','{$_GET["holey"]}','{$_GET["holew"]}',"
   ."'{$_GET["hdate"]}','{$_GET["note"]}')";
  
    $result = pg_exec($dbHandle, $sql);
    pg_freeresult($result);                    


  if ( $_GET["dplateid"]=="" and $_GET["dholeid"] =="")
        {   print(" No liked data, NO Digestion plate ID and Well NO! <BR>"); 
        print("DATA IN OK!\n");
        print("<TABLE border=3>\n"); 
        print("<TR><TD><A HREF=\"gdprint.php?username=$username&password=$password&plateid=$plateid\">");
        print("Input or update other well data</A></TD></TR></TABLE>\n");
       print("</HTML>\n");
        exit ;        }
  
    $sql3 = "select plateid, holeid from limslink where "
    ."(dplateid = '$dplateid' and dholeid='$dholeid' "
    ." and plateid = '$plateid' and holeid='$holeid') ";
    $result3 = pg_exec($dbHandle, $sql3);

    if ($result3 == FALSE) {                 
      print("\"$sql3\"can not exec postgreSQL db");
      exit;           }
    $resultNumRows3 = pg_numrows($result3);   // 
    pg_freeresult($result3); 

      if($resultNumRows3 > 0)
             { print($resultNumRows3." Linked data  All same!  No update linked data<BR>"); 
               print("<TABLE border=3>\n"); 
               print("<TR><TD><A HREF=\"gdprint.php?username=$username&password=$password&plateid=$plateid\">");
               print("Input or update other well data</A></TD></TR></TABLE>\n");
                exit;}
  
  
          $sql4 = "select dplateid, dholeid, plateid, holeid from limslink where "
    ."( plateid != '$plateid' or holeid != '$holeid') "
    ." and (dplateid  = '$dplateid' and dholeid  = '$dholeid') ";

    $result4 = pg_exec($dbHandle, $sql4);
    if ($result4 == FALSE) {                 
      print("\"$sql4\"can not exec postgreSQL db");
      exit;    }
    $resultNumRows4 = pg_numrows($result4);   // 
    pg_freeresult($result4); 

      if($resultNumRows4 > 0)
    {     print(" Duplicate linked Digestion plate ID and Well NO! Please Change Digestion plate ID and Well NO<BR>"); 

          print("<FORM ACTION=\"overdplate.php\" METHOD=\"get\">\n");
          print("<INPUT TYPE=\"hidden\" NAME=\"plateid\" VALUE=\"$plateid\">\n");
          print("<INPUT TYPE=\"hidden\" NAME=\"holeid\"  VALUE=\"$holeid\">\n");
          print("<INPUT TYPE=\"hidden\" NAME=\"dplateid\"    VALUE=\"$dplateid\">\n");
          print("<INPUT TYPE=\"hidden\" NAME=\"dholeid\"   VALUE=\"$dholeid\">\n");
          print("<INPUT TYPE=\"hidden\" NAME=\"username\"    VALUE=\"$username\">\n");
          print("<INPUT TYPE=\"hidden\" NAME=\"password\"    VALUE=\"$password\">\n");
          print("<INPUT TYPE=\"submit\" VALUE=\"Change link?  digestion plate well : Ms plate well\"></FORM>\n");
          exit ;
          }
 
 
    $sql5 = "select dplateid, dholeid, plateid, holeid from limslink where "
    ."(plateid = '$plateid' and holeid='$holeid') "
    ." and (dplateid  != '$dplateid' or  dholeid  != '$dholeid') ";
    
    $result5 = pg_exec($dbHandle, $sql5);
    if ($result5 == FALSE) {                 
      print("\"$sql5\"can not exec postgreSQL db");
      exit;                                 
    }
    $resultNumRows5 = pg_numrows($result5);   // 
    
      if($resultNumRows5 > 0){ 
    $sql6 = "UPDATE limslink SET dplateid ='$dplateid',dholeid='$dholeid'"
          ." where plateid = '$plateid' and holeid ='$holeid'";

   $result6 = pg_exec($dbHandle, $sql6);
    pg_freeresult($result6);    
      
    print("Linked Data Update OK!\n");
              exit ;
    }
    pg_freeresult($result5);     
 
       $gelid ="";
       $gelspotid  ="";
       $mapid   ="";
       $spotid  ="";
    $sql8 = "INSERT INTO limslink "
   ."VALUES ('$gelid' ,'$gelspotid' ,'$dplateid','$dholeid','$plateid','$holeid',"
   ."'$mapid','$spotid')";

    $result8 = pg_exec($dbHandle, $sql8);
    pg_freeresult($result8);  
      
    print("Linked Data Insert OK!\n");

}
  print("DATA IN OK!\n");
    print("<TABLE border=3>\n"); 
  print("<TR><TD><A HREF=\"gdprint.php?username=$username&password=$password&plateid=$plateid\">");
  print("Input or update other well data</A></TD></TR></TABLE>\n");
  print("</HTML>\n");


?>
