# Supplementary material for: Development of an open source laboratory information management system for 2-D gel electrophoresis-based proteomics workflow
Source: BMC Bioinformatics. 2006 Oct 4;7:430. doi: 10.1186/1471-2105-7-430 (PMC1599757; doi:10.1186/1471-2105-7-430)
Supplement: Additional File 1 — Our program of LIMS. The file is a compressed file that includes all PHP scripts, sql and html files of our LIMS. Please install Apache revision 1.3.34 or later, PostgreSQL revision 7.4.3 or later, PHP revision 4.3.7 or later and GD library revision 2.0.27 or later in advance of setting up the LIMS. The LIMS is licensed under GNU Lesser General Public License. Please set up as follows. tar zxvf LIPAGE_0.88.tar.gz. mv LIMS/usr/local/apache/htdocs. Please read/usr/local/apache/htdocs/LIMS/README. [file 1471-2105-7-430-S1.gz › LIMS/datasearch2.php]

<?php
  print("<HTML>\n");
  print("<HEAD>\n");
  print("<META HTTP-EQUIV=\"Content-Type\" CONTENT=\"text/html\; charset=euc\">\n");
  print("<TITLE>Update or delete spot data (2DPAGE map)</TITLE>\n");
  print("</HEAD>\n");
  print("<BODY>\n");
  print("<H2><CENTER>Update or delete spot data (2DPAGE map)</H2></CENTER>\n");
  print("<CENTER><TABLE><TR><TD width=\"80\"></TD><TD>\n"); 
  print("<A HREF=\"limssearch.htm\"> [ Back to keyword search page ]</A></TD></TR></TABLE></CENTER>");
 
  print("<HR>\n");
  if ('{$_GET["searchWord"]}'== "") {
    print("No search word<BR>\n");
    exit;
  }
  $connectDbName = "host=localhost port=5432 dbname=proteomedb";
  $dbHandle = pg_connect($connectDbName);
  if ($dbHandle == FALSE) {
    print("can not connect database<BR>\n");
    exit;
  }
    $sql = "select MAPID, SPOTID, PRNAME, MOLECULARMASS, THMOLECULARMASS, ISOPOINT, THISOPOINT, IXSPOT, IYSPOT, IWSPOT, STATE1, PREXPRESSION1,"
          ." STATE2, PREXPRESSION2, ENZYME,PEPTIDEMASS, SWISSPROTID, SWISSPROTURL, EMBLID, EMBLURL, PATHOLOGICALOB from PTMIG"
           ." where ((SPOTID ilike '%{$_GET["searchWord"]}%') or (PRNAME ilike '%{$_GET["searchWord"]}%') "
          ."or (SWISSPROTID ilike '%{$_GET["searchWord"]}%') or (EMBLID ilike '%{$_GET["searchWord"]}%')"
          ."or (IXSPOT like'%{$_GET["searchWord"]}%'))"
          ."order by mapid ,spotid asc" ;

    $result = pg_exec($dbHandle, $sql);     // 
    if ($result == FALSE) {                 // 
      print("\"$sql\"can not exec postgreSQL db");
      exit;                                 // 
    }
    $resultNumRows = pg_numrows($result);   // 
    $rowCount = 0;                          // 
  if($resultNumRows > 0){
    while ($rowCount < $resultNumRows)
 {
      //
    $data = pg_fetch_object($result, $rowCount);

    $upmapid			=$data->mapid ;
    $upspotid			=$data->spotid ;
    $upprname			=$data->prname ;
    $upmolecularmass	=$data->molecularmass ;
    $upthmolecularmass	=$data->thmolecularmass ;
    $upisopoint			=$data->isopoint ;
    $upthisopoint		=$data->thisopoint ;
    $upixspot           	=$data->ixspot ;
    $upiyspot			=$data->iyspot ;
    $upiwspot   		=$data->iwspot ;
    $upstate1			=$data->state1 ;
    $upprexpression1		=$data->prexpression1 ;
    $upstate2			=$data->state2 ;
    $upprexpression2		=$data->prexpression2 ;
    $upenzyme			=$data->enzyme;
    $uppeptidemass		=$data->peptidemass ;
    $upswissprotid		=$data->swissprotid ;
    $upswissproturl		=$data->swissproturl ;
    $upemblid			=$data->emblid ;
    $upemblurl			=$data->emblurl ;
    $uppathologicalob	=$data->pathologicalob ;

    print("<FORM ACTION=\"datauplogin.php\" METHOD=\"get\">\n");

    print("<CENTER><TABLE BORDER=\"2\">\n"); 
 print("<TR><TD>Map name:</TD><TD>$upmapid</TD></TR>\n");
 print("<TR><TD>Spot name:</TD><TD>$upspotid</TD></TR>\n");
 print("<TR><TD>Protein name:</TD><TD>$upprname</TD></TR>\n");
 print("<TR><TD>Molecular mass:</TD><TD>$upmolecularmass</TD></TR>\n");
 print("<TR><TD>Thmolecular mass:</TD><TD>$upthmolecularmass</TD></TR>\n");
 print("<TR><TD>Isopoint:</TD><TD>$upisopoint</TD></TR>\n");
 print("<TR><TD>Thisopoint:</TD><TD>$upthisopoint</TD></TR>\n");
 print("<TR><TD>spot x posi:</TD><TD>$upixspot</TD></TR>\n");
 print("<TR><TD>spot y posi:</TD><TD>$upiyspot</TD></TR>\n");
 print("<TR><TD>spot width:</TD><TD>$upiwspot</TD></TR>\n");

 print("<TR><TD>State 1:</TD><TD>$upstate1</TD></TR>\n");
 print("<TR><TD>Prexpression 1:</TD><TD>$uppreexpression1</TD></TR>\n");
 print("<TR><TD>State 2:</TD><TD>$upstate2</TD></TR>\n");
 print("<TR><TD>Prexpression 2:</TD><TD>$upprexpression2<TD></TR>\n");
 print("<TR><TD>enzyme:</TD><TD>$upenzyme</TD></TR>\n");
 print("<TR><TD>Peptide mass: </TD><TD>$uppeptidemass</TD></TR>\n");
 print("<TR><TD>Swissprot id:</TD><TD>$upswiisprotid</TD></TR>\n");
 print("<TR><TD>Swissprot url:</TD><TD>$upswissproturl</TD></TR>\n");
 print("<TR><TD>EMBL id:</TD><TD>$upemblid</TD></TR>\n");
 print("<TR><TD>EMBL url:</TD><TD>$upemblurl</TD></TR>\n");
 print("<TR><TD>Pathologicalob:</TD><TD>$uppathologicalob</TD></TR>\n");
 print("</TABLE>\n");
    print("<INPUT TYPE=\"hidden\" NAME=\"mapid\" VALUE=\"$upmapid\">\n");
    print("<INPUT TYPE=\"hidden\" NAME=\"spotid\" VALUE=\"$upspotid\">\n");
    print("<INPUT TYPE=\"hidden\" NAME=\"searchWord\" VALUE=\"$searchWord\">\n");
    print("<INPUT TYPE=\"hidden\" NAME=\"point_x\" VALUE=\"$upixspot\">\n");
    print("<INPUT TYPE=\"hidden\" NAME=\"point_y\" VALUE=\"$upiyspot\">\n");
    print("<INPUT TYPE=\"hidden\" NAME=\"width\"   VALUE=\"$upiwspot\">\n");
    print("<INPUT TYPE=\"submit\" VALUE=\" Update or delete spot data\">\n");
    print("</FORM>\n");

    $rowCount++;    
   }
  } else { 
          $sql2 = "select gelid, gelspotid, dplateid, dholeid, plateid, holeid, mapid, spotid "
           ."from limslink where ((DHOLEID ilike '%{$_GET["searchWord"]}%') or "
           ." (HOLEID ilike '%{$_GET["searchWord"]}%'))";

    $result2 = pg_exec($dbHandle, $sql2);     // 
    if ($result2 == FALSE) {                 // 
      print("\"$sql2\"can not exec postgreSQL db");
      exit;                                 // 
    }
    $resultNumRows2 = pg_numrows($result2);   // 
 
   if($resultNumRows2 > 0){ 
   $rowCount2 = 0;     

   while ($rowCount2 < $resultNumRows2) {
    $data2 = pg_fetch_object($result2, $rowCount2);   
    $upplateid    = $data2->plateid   ;
    $upholeid     = $data2->holeid ;
    $updplateid   = $data2->dplateid   ;
    $updholeid    = $data2->dholeid ;
    $upgelspotid  = $data2->gelspotid ;
    $upgelid      = $data2->gelid ;
    $upmapid      = $data2->mapid ;
    $upspotid     = $data2->spotid ;
     
     
      if ($data2->mapid  =! '' and  $data2->spotid  =! '')
      {    
    $sql3 = "select MAPID, SPOTID, PRNAME, MOLECULARMASS, THMOLECULARMASS, ISOPOINT, THISOPOINT, IXSPOT, IYSPOT, IWSPOT, STATE1, PREXPRESSION1,"
          ." STATE2, PREXPRESSION2, ENZYME,PEPTIDEMASS, SWISSPROTID, SWISSPROTURL, EMBLID, EMBLURL, PATHOLOGICALOB from PTMIG"
          ." where mapid ='$upmapid' and spotid ='$upspotid' ";

    
   $result3 = pg_exec($dbHandle, $sql3);
  if ($result3 == 0) {
    print("SQL3:\"$sql3\"can not exec");
    pg_close($dbHandle3);
    exit;
  }

     $resultNumRows3 = pg_numrows($result3);
  if($resultNumRows3 > 0){
   $rowCount3 = 0;     

     while ($rowCount3 < $resultNumRows3) {
     $data3 = pg_fetch_object($result3, $rowCount3);   
    $upmapid			=$data3->mapid ;
    $upspotid			=$data3->spotid ;
    $upprname			=$data3->prname ;
    $upmolecularmass		=$data3->molecularmass ;
    $upthmolecularmass		=$data3->thmole3cularmass ;
    $upisopoint			=$data3->isopoint ;
    $upthisopoint		=$data3->thisopoint ;
    $upixspot           	=$data3->ixspot ;
    $upiyspot			=$data3->iyspot ;
    $upiwspot   		=$data3->iwspot ;
    $upstate1			=$data3->state1 ;
    $upprexpression1		=$data3->prexpression1 ;
    $upstate2			=$data3->state2 ;
    $upprexpression2		=$data3->prexpression2 ;
    $upenzyme			=$data3->enzyme;
    $uppeptidemass		=$data3->peptidemass ;
    $upswissprotid		=$data3->swissprotid ;
    $upswissproturl		=$data3->swissproturl ;
    $upemblid			=$data3->emblid ;
    $upemblurl			=$data3->emblurl ;
    $uppathologicalob		=$data3->pathologicalob ;

    print("<FORM ACTION=\"datauplogin.php\" METHOD=\"get\">\n");
    print("<CENTER><TABLE BORDER=\"2\">\n"); 
 print("<TR><TD>Map name:</TD><TD>$upmapid</TD></TR>\n");
 print("<TR><TD>Spot name:</TD><TD>$upspotid</TD></TR>\n");
 print("<TR><TD>Protein name:</TD><TD>$upprname</TD></TR>\n");
 print("<TR><TD>Molecular mass:</TD><TD>$upmolecularmass</TD></TR>\n");
 print("<TR><TD>Thmolecular mass:</TD><TD>$upthmolecularmass</TD></TR>\n");
 print("<TR><TD>Isopoint:</TD><TD>$upisopoint</TD></TR>\n");
 print("<TR><TD>Thisopoint:</TD><TD>$upthisopoint</TD></TR>\n");
 print("<TR><TD>spot x posi:</TD><TD>$upixspot</TD></TR>\n");
 print("<TR><TD>spot y posi:</TD><TD>$upiyspot</TD></TR>\n");
 print("<TR><TD>spot width:</TD><TD>$upiwspot</TD></TR>\n");

 print("<TR><TD>State 1:</TD><TD>$upstate1</TD></TR>\n");
 print("<TR><TD>Prexpression 1:</TD><TD>$uppreexpression1</TD></TR>\n");
 print("<TR><TD>State 2:</TD><TD>$upstate2</TD></TR>\n");
 print("<TR><TD>Prexpression 2:</TD><TD>$upprexpression2<TD></TR>\n");
 print("<TR><TD>enzyme:</TD><TD>$upenzyme</TD></TR>\n");
 print("<TR><TD>Peptide mass: </TD><TD>$uppeptidemass</TD></TR>\n");
 print("<TR><TD>Swissprot id:</TD><TD>$upswiisprotid</TD></TR>\n");
 print("<TR><TD>Swissprot url:</TD><TD>$upswissproturl</TD></TR>\n");
 print("<TR><TD>EMBL id:</TD><TD>$upemblid</TD></TR>\n");
 print("<TR><TD>EMBL url:</TD><TD>$upemblurl</TD></TR>\n");
 print("<TR><TD>Pathologicalob:</TD><TD>$uppathologicalob</TD></TR>\n");
 print("</TABLE>\n");
    print("<INPUT TYPE=\"hidden\" NAME=\"mapid\" VALUE=\"$upmapid\">\n");
    print("<INPUT TYPE=\"hidden\" NAME=\"spotid\" VALUE=\"$upspotid\">\n");
    print("<INPUT TYPE=\"hidden\" NAME=\"searchWord\" VALUE=\"$searchWord\">\n");
    print("<INPUT TYPE=\"hidden\" NAME=\"point_x\" VALUE=\"$upixspot\">\n");
    print("<INPUT TYPE=\"hidden\" NAME=\"point_y\" VALUE=\"$upiyspot\">\n");
    print("<INPUT TYPE=\"hidden\" NAME=\"width\"   VALUE=\"$upiwspot\">\n");
    print("<INPUT TYPE=\"submit\" VALUE=\" Update or delete spot data\"> \n");
    
    print("</FORM>\n");
     print("</center>\n");
     $rowCount3++;    
     }

       } 

    }else
      { print(" No data.  Bad key term! :1<BR>");
       pg_freeresult($result); 
       pg_freeresult($result2); 
        exit; }
         $rowCount2++;   
     }
   }else
      { print(" No data.  Bad key term! :1<BR>");
       pg_freeresult($result); 
       pg_freeresult($result2); 
        exit; }
   }

?>
