# Supplementary material for: Development of an open source laboratory information management system for 2-D gel electrophoresis-based proteomics workflow
Source: BMC Bioinformatics. 2006 Oct 4;7:430. doi: 10.1186/1471-2105-7-430 (PMC1599757; doi:10.1186/1471-2105-7-430)
Supplement: Additional File 1 — Our program of LIMS. The file is a compressed file that includes all PHP scripts, sql and html files of our LIMS. Please install Apache revision 1.3.34 or later, PostgreSQL revision 7.4.3 or later, PHP revision 4.3.7 or later and GD library revision 2.0.27 or later in advance of setting up the LIMS. The LIMS is licensed under GNU Lesser General Public License. Please set up as follows. tar zxvf LIPAGE_0.88.tar.gz. mv LIMS/usr/local/apache/htdocs. Please read/usr/local/apache/htdocs/LIMS/README. [file 1471-2105-7-430-S1.gz › LIMS/ddatain2.php]

<?php
  print("<HTML>\n");
  print("DATA IN start!<BR>\n");

  $connectDbName = "host=localhost port=5432 dbname=proteomedb";
  $dbHandle = pg_connect($connectDbName);
  if ($dbHandle == FALSE) {
    print("can not connect database<BR>\n");
    exit;
  }
  if (('{$_GET["dplateid"]}'== "") or ('{$_GET["dholeid"]}'== "")){
    print("No plateid or holeid data<BR>\n");
    exit;
  }

    $sql2 = "select dplateid, dholeid, dholex, dholey, dholew, dhdate,dnote "
           ."from dgplatehole where ((dplateid = '$dplateid') and (dholeid = '$dholeid'))  "
           ."order by dplateid asc" ;

    $result2 = pg_exec($dbHandle, $sql2);     // 
    if ($result2 == FALSE) {                 // 
      print("\"$sql2\"can not exec postgreSQL db");
      exit;                                 // 
    }
    $resultNumRows = pg_numrows($result2);   // 
  if($resultNumRows > 0){ print(" Duplicate data of well id ! Input ERR ! Change well ID !<BR></HTML>");
    exit; }
    else { 


    $sql = "INSERT INTO dgplatehole "
     ."VALUES ('{$_GET["dplateid"]}','{$_GET["dholeid"]}','{$_GET["dholex"]}','{$_GET["dholey"]}','{$_GET["dholew"]}',"
     ."'{$_GET["dhdate"]}','{$_GET["dnote"]}')";
  
    $result = pg_exec($dbHandle, $sql);
    pg_freeresult($result);    
    
            print( $gelid ." : gelid <BR>"); 
            print( $gespotid ." : gespotid <BR>");                 

  If (($gelid == "")and($gelspotid == "")) {
       print(" NO Linked data  <BR>");
       print("DATA IN OK!\n");
       print("<TABLE border=3>\n"); 
       print("<TR><TD><A HREF=\"gdgprint.php?username=$username&password=$password&dplateid=$dplateid\">");
       print("Input or update other well data</A></TD></TR></TABLE>\n");
       print("</HTML>\n");
       exit;
       }

    $sql3 = "select gelid, gelspotid, dplateid, dholeid from limslink where "
    ."(gelid = '$gelid' and gelspotid='$gelspotid' "
    ." and dplateid = '$dplateid' and dholeid='$dholeid') ";
    $result3 = pg_exec($dbHandle, $sql3);

    if ($result3 == FALSE) {                 
      print("\"$sql3\"can not exec postgreSQL db");
      exit;           }
    $resultNumRows3 = pg_numrows($result3);   // 
    pg_freeresult($result3); 

      if($resultNumRows3 > 0)
             {   print($resultNumRows3." Linked data  All same!  No update linked data<BR>"); 
                exit;}
 
            print( $dplateid ." : dplateid <BR>"); 
            print( $dholeid ." : dholeid <BR>");                 

          $sql4 = "select gelid, gelspotid, dplateid, dholeid from limslink where "
    ."( dplateid != '$dplateid'  or  dholeid != '$dholeid' ) "
    ." and (gelid  = '$gelid' and gelspotid  = '$gelspotid') ";

    $result4 = pg_exec($dbHandle, $sql4);
    if ($result4 == FALSE) {                 
      print("\"$sql4\"can not exec postgreSQL db");
      exit;    }
    $resultNumRows4 = pg_numrows($result4);   // 
    pg_freeresult($result4); 

      if($resultNumRows4 > 0)
    {     print(" Duplicate linked 2DE-Gel ID and SSP NO! Please Change 2DE-Gel ID and SSP NO<BR>"); 

          print("<FORM ACTION=\"overgel.php\" METHOD=\"get\">\n");
          print("<INPUT TYPE=\"hidden\" NAME=\"dplateid\" VALUE=\"$dplateid\">\n");
          print("<INPUT TYPE=\"hidden\" NAME=\"dholeid\"  VALUE=\"$dholeid\">\n");
          print("<INPUT TYPE=\"hidden\" NAME=\"gelid\"    VALUE=\"$gelid\">\n");
          print("<INPUT TYPE=\"hidden\" NAME=\"gelspotid\"   VALUE=\"$gelspotid\">\n");
          print("<INPUT TYPE=\"hidden\" NAME=\"gelsetid\"       VALUE=\"$gelsetid\">\n");
          print("<INPUT TYPE=\"hidden\" NAME=\"gelsetspotid\"   VALUE=\"$gelsetspotid\">\n");
          print("<INPUT TYPE=\"hidden\" NAME=\"username\"    VALUE=\"$username\">\n");
          print("<INPUT TYPE=\"hidden\" NAME=\"password\"    VALUE=\"$password\">\n");
          print("<INPUT TYPE=\"submit\" VALUE=\"Change link?  Gelspot : digestion plate well\"></FORM>\n");
          exit ;
          }
 
    $sql5 = "select gelid, gelspotid, dplateid, dholeid from limslink where "
    ."(dplateid = '$dplateid' and dholeid='$dholeid') "
    ." and (gelid  != '$gelid' or  gelspotid  != '$gelspotid') ";
    
    $result5 = pg_exec($dbHandle, $sql5);
    if ($result5 == FALSE) {                 
      print("\"$sql5\"can not exec postgreSQL db");
      exit;                                 
    }
    $resultNumRows5 = pg_numrows($result5);   // 
    
      if($resultNumRows5 > 0){ 
    $sql6 = "UPDATE limslink SET gelid ='$gelid',gelspotid='$gelspotid',gelsetid ='$gelsetid',gelsetspotid='$gelsetspotid'"
          ." where dplateid = '$dplateid' and dholeid ='$dholeid'";

   $result6 = pg_exec($dbHandle, $sql6);
    pg_freeresult($result6);    
      
    print("Linked Data Update OK!\n");
    exit;
    }
    pg_freeresult($result5);     
 
 

       $plateid ="";
       $holeid  ="";
       $mapid   ="";
       $spotid  ="";
   $sql8 = "INSERT INTO limslink "
   ."VALUES ('$gelid','$gelspotid','$dplateid','$dholeid',"
   ."'$plateid','$holeid','$mapid','$spotid','$gelsetid','$gelsetspotid')";
  
    $result8 = pg_exec($dbHandle, $sql8);
    pg_freeresult($result8);  
      
    print("Linked Data Insert OK!\n");
}
       print("DATA IN OK!\n");
       print("<TABLE border=3>\n"); 
       print("<TR><TD><A HREF=\"gdgprint.php?username=$username&password=$password&dplateid=$dplateid\">");
       print("Input or update other well data</A></TD></TR></TABLE>\n");
      print("</HTML>\n");
  
?>
