# Supplementary material for: Development of an open source laboratory information management system for 2-D gel electrophoresis-based proteomics workflow
Source: BMC Bioinformatics. 2006 Oct 4;7:430. doi: 10.1186/1471-2105-7-430 (PMC1599757; doi:10.1186/1471-2105-7-430)
Supplement: Additional File 1 — Our program of LIMS. The file is a compressed file that includes all PHP scripts, sql and html files of our LIMS. Please install Apache revision 1.3.34 or later, PostgreSQL revision 7.4.3 or later, PHP revision 4.3.7 or later and GD library revision 2.0.27 or later in advance of setting up the LIMS. The LIMS is licensed under GNU Lesser General Public License. Please set up as follows. tar zxvf LIPAGE_0.88.tar.gz. mv LIMS/usr/local/apache/htdocs. Please read/usr/local/apache/htdocs/LIMS/README. [file 1471-2105-7-430-S1.gz › LIMS/ddataup2.php]

<?php
  print("<HTML>\n");
  print("DATA UP start!<BR>\n");

  $connectDbName = "host=localhost port=5432 dbname=proteomedb";
  $dbHandle = pg_connect($connectDbName);
  if ($dbHandle == FALSE) {
    print("can not connect database<BR>\n");
    exit;
  }
  if (('{$_GET["dplateid"]}'== "") or ('{$_GET["dholeid"]}'== "") or ('{$_GET["dholex"]}'== "") or ('{$_GET["dholey"]}'== "")){
    print("No digetion plate ID or well ID or  position data<BR>\n");
    exit;
  }

    $sql = "UPDATE dgplatehole SET dplateid ='{$_GET["dplateid"]}',dholeid='{$_GET["dholeid"]}',"
          ." dholex='{$_GET["dholex"]}',dholey ='{$_GET["dholey"]}',dholew ='{$_GET["dholew"]}',"
          ." dhdate='{$_GET["dhdate"]}',dnote='{$_GET["dnote"]}'"
          ." where dplateid = '{$_GET["dplateid"]}' and dholeid ='{$_GET["dholeid"]}'";
   $result = pg_exec($dbHandle, $sql);
   pg_freeresult($result);                 


        print( $gelid ." : gelid <BR>"); 
  if ( $gelid == "" and $gelspotid== "" and $gelsetid =="" and $gelsetspotid==""and $upgelid == "" and $upgelspotid== "" and $upgelsetid =="" and $upgelsetspotid=="" )
        {   print(" No linked data : 2DE-Gel ID and SSP NO! <BR>"); 
       print("Data updata OK!\n");
       print("<TABLE border=3>\n"); 
       print("<TR><TD><A HREF=\"gdgprint.php?username=$username&password=$password&dplateid=$dplateid\">");
       print("Input or update other well data</A></TD></TR>\n");
       print("<TR><TD><A HREF=\"gdgprint.php?username=$username&password=$password&dplateid=$dplateid"
           ."&width=$dholew&point.x=$dholex&point.y=$dholey\">");
       print("Update the same well data</A></TD></TR></TABLE>\n");
       print("</HTML>\n");
        exit ;        }
  

  
          $sql3 = "select gelid, gelspotid, dplateid, dholeid from limslink where "
    ."( dplateid != '$dplateid' or dholeid != '$dholeid') "
    ." and (gelid  = '$gelid' and gelspotid  = '$gelspotid') ";

    $result3 = pg_exec($dbHandle, $sql3);
    if ($result3 == FALSE) {                 
      print("\"$sql3\"can not exec postgreSQL db");
      exit;    }
    $resultNumRows3 = pg_numrows($result3);   // 
    pg_freeresult($result3); 

      if($resultNumRows3 > 0)
    {  print(" Do you overwrite the linked data?  <BR>"); 

          print("<FORM ACTION=\"overgel.php\" METHOD=\"get\">\n");
          print("<INPUT TYPE=\"hidden\" NAME=\"dplateid\"    VALUE=\"$dplateid\">\n");
          print("<INPUT TYPE=\"hidden\" NAME=\"dholeid\"     VALUE=\"$dholeid\">\n");
          print("<INPUT TYPE=\"hidden\" NAME=\"gelid\"       VALUE=\"$gelid\">\n");
          print("<INPUT TYPE=\"hidden\" NAME=\"gelspotid\"   VALUE=\"$gelspotid\">\n");
          print("<INPUT TYPE=\"hidden\" NAME=\"gelsetid\"       VALUE=\"$gelsetid\">\n");
          print("<INPUT TYPE=\"hidden\" NAME=\"gelsetspotid\"   VALUE=\"$gelsetspotid\">\n");
          
          print("<INPUT TYPE=\"hidden\" NAME=\"username\"    VALUE=\"$username\">\n");
          print("<INPUT TYPE=\"hidden\" NAME=\"password\"    VALUE=\"$password\">\n");
          print("<INPUT TYPE=\"submit\" VALUE=\"Overwrite! \"></FORM>\n");
          print("<TABLE border=3>\n"); 
          print("<TR><TD><A HREF=\"gdgprint.php?username=$username&password=$password&dplateid=$dplateid\">");
          print("Input or update other well data</A></TD></TR></TABLE>\n");
          exit ;
          }
 
 
    $sql4 = "select gelid, gelspotid, dplateid, dholeid from limslink where "
    ."(dplateid = '$dplateid' and dholeid='$dholeid') "
    ." and (gelid  != '$gelid' or  gelspotid  != '$gelspotid') ";
    
    $result4 = pg_exec($dbHandle, $sql4);
    if ($result4 == FALSE) {                 
      print("\"$sql4\"can not exec postgreSQL db");
      exit;                                 
    }
    $resultNumRows4 = pg_numrows($result4);   // 
    
      if($resultNumRows4 > 0){ 
    $sql5 = "UPDATE limslink SET gelid ='$gelid', gelspotid='$gelspotid',"
          ." gelsetid ='$gelsetid', gelsetspotid='$gelsetspotid'"
          ." where dplateid = '$dplateid' and dholeid ='$dholeid'";

   $result5 = pg_exec($dbHandle, $sql5);
    pg_freeresult($result5);    
      
    print("Linked Data Update OK!\n");
    }
    pg_freeresult($result4);     
 
 
        $sql6 = "select gelid, gelspotid, dplateid, dholeid from limslink where "
    ."(dplateid != '$dplateid' or dholeid != '$dholeid') "
    ." and (gelid  != '$gelid' or gelspotid  != '$gelspotid') ";
    
    $result6 = pg_exec($dbHandle, $sql6);
    if ($result6 == FALSE) {                 
      print("\"$sql6\"can not exec postgreSQL db");
      exit;     }
    $resultNumRows6 = pg_numrows($result6);   // 
    
      if($resultNumRows6 > 0){ 
       $plateid ="";
       $holeid  ="";
       $mapid   ="";
       $spotid  ="";
       $sql7 = "INSERT INTO limslink "
   ."VALUES ('$gelid','$gelspotid','$dplateid','$dholeid',"
   ."'$plateid','$holeid','$mapid','$spotid','$gelsetid','$gelsetspotid')";
  
    $result7 = pg_exec($dbHandle, $sql7);
    pg_freeresult($result7);  
      
    print("Linked Data Insert OK!\n");
    }
    pg_freeresult($result6);
 
  print("End of updata or insert process.!\n");
  print("<TABLE border=3>\n"); 
  print("<TR><TD><A HREF=\"gdgprint.php?username=$username&password=$password&dplateid=$dplateid\">");
  print("Input or update other well data</A></TD></TR>\n");
  print("<TR><TD><A HREF=\"gdgprint.php?username=$username&password=$password&dplateid=$dplateid"
           ."&width=$dholew&point.x=$dholex&point.y=$dholey\">");
  print("Update the same well data</A></TD></TR></TABLE>\n");
  print("</HTML>\n");
   
?>
