# Supplementary material for: Development of an open source laboratory information management system for 2-D gel electrophoresis-based proteomics workflow
Source: BMC Bioinformatics. 2006 Oct 4;7:430. doi: 10.1186/1471-2105-7-430 (PMC1599757; doi:10.1186/1471-2105-7-430)
Supplement: Additional File 1 — Our program of LIMS. The file is a compressed file that includes all PHP scripts, sql and html files of our LIMS. Please install Apache revision 1.3.34 or later, PostgreSQL revision 7.4.3 or later, PHP revision 4.3.7 or later and GD library revision 2.0.27 or later in advance of setting up the LIMS. The LIMS is licensed under GNU Lesser General Public License. Please set up as follows. tar zxvf LIPAGE_0.88.tar.gz. mv LIMS/usr/local/apache/htdocs. Please read/usr/local/apache/htdocs/LIMS/README. [file 1471-2105-7-430-S1.gz › LIMS/dgholeposi.euc]

96	85	89	H1	25
96	85	142	H2	25
96	85	199	H3	25
96	85	253	H4	25
96	85	307	H5	25
96	85	361	H6	25
96	85	415	H7	25
96	85	470	H8	25
96	85	523	H9	25
96	85	577	H10	25
96	85	631	H11	25
96	85	685	H12	25
96	138	89	G1	25
96	138	142	G2	25
96	138	199	G3	25
96	138	253	G4	25
96	138	307	G5	25
96	138	361	G6	25
96	138	415	G7	25
96	138	470	G8	25
96	138	523	G9	25
96	138	577	G10	25
96	138	631	G11	25
96	138	685	G12	25
96	194	89	F1	25
96	194	142	F2	25
96	194	199	F3	25
96	194	253	F4	25
96	194	307	F5	25
96	194	361	F6	25
96	194	415	F7	25
96	194	470	F8	25
96	194	523	F9	25
96	194	577	F10	25
96	194	631	F11	25
96	194	685	F12	25
96	248	89	E1	25
96	248	142	E2	25
96	248	199	E3	25
96	248	253	E4	25
96	248	307	E5	25
96	248	361	E6	25
96	248	415	E7	25
96	248	470	E8	25
96	248	523	E9	25
96	248	577	E10	25
96	248	631	E11	25
96	248	685	E12	25
96	301	89	D1	25
96	301	142	D2	25
96	301	199	D3	25
96	301	253	D4	25
96	301	307	D5	25
96	301	361	D6	25
96	301	415	D7	25
96	301	470	D8	25
96	301	523	D9	25
96	301	577	D10	25
96	301	631	D11	25
96	301	685	D12	25
96	355	89	C1	25
96	355	142	C2	25
96	355	199	C3	25
96	355	253	C4	25
96	355	307	C5	25
96	355	361	C6	25
96	355	415	C7	25
96	355	470	C8	25
96	355	523	C9	25
96	355	577	C10	25
96	355	631	C11	25
96	355	685	C12	25
96	409	89	B1	25
96	409	142	B2	25
96	409	199	B3	25
96	409	253	B4	25
96	409	307	B5	25
96	409	361	B6	25
96	409	415	B7	25
96	409	470	B8	25
96	409	523	B9	25
96	409	577	B10	25
96	409	631	B11	25
96	409	685	B12	25
96	463	89	A1	25
96	463	142	A2	25
96	463	199	A3	25
96	463	253	A4	25
96	463	307	A5	25
96	463	361	A6	25
96	463	415	A7	25
96	463	470	A8	25
96	463	523	A9	25
96	463	577	A10	25
96	463	631	A11	25
96	463	685	A12	25\.
