# Supplementary material for: Development of an open source laboratory information management system for 2-D gel electrophoresis-based proteomics workflow
Source: BMC Bioinformatics. 2006 Oct 4;7:430. doi: 10.1186/1471-2105-7-430 (PMC1599757; doi:10.1186/1471-2105-7-430)
Supplement: Additional File 1 — Our program of LIMS. The file is a compressed file that includes all PHP scripts, sql and html files of our LIMS. Please install Apache revision 1.3.34 or later, PostgreSQL revision 7.4.3 or later, PHP revision 4.3.7 or later and GD library revision 2.0.27 or later in advance of setting up the LIMS. The LIMS is licensed under GNU Lesser General Public License. Please set up as follows. tar zxvf LIPAGE_0.88.tar.gz. mv LIMS/usr/local/apache/htdocs. Please read/usr/local/apache/htdocs/LIMS/README. [file 1471-2105-7-430-S1.gz › LIMS/dplateholesearch.php]

<?php
  print("<HTML>\n");
  print("<HEAD>\n");
  print("<META HTTP-EQUIV=\"Content-Type\" CONTENT=\"text/html\; charset=euc\">\n");
  print("<TITLE>Well data of digestion plate by keyword search</TITLE>\n");
  print("</HEAD>\n");
  print("<BODY>\n");
  print("<H2><CENTER>Well data of digestion plate by keyword search </H2></CENTER>\n");
  print("<CENTER><TABLE><TR><TD width=\"80\"></TD><TD>\n"); 
  print("<A HREF=\"limssearch.htm\"> [ Back to keyword search page ]</A></TD></TR></TABLE></CENTER>");
 
  print("<HR>\n");
  if ('{$_GET["searchWord"]}'== "") {
    print("No search word<BR>\n");
    exit;
  }
  $connectDbName = "host=localhost port=5432 dbname=proteomedb";
  $dbHandle = pg_connect($connectDbName);
  if ($dbHandle == FALSE) {
    print("can not connect database<BR>\n");
    exit;
  }
  
  

    $sql = "select dplateid, dholeid, dholex, dholey, dholew,  dhdate, dnote "
  ."from dgplatehole where ((dplateid ilike '%{$_GET["searchWord"]}%') or (DHOLEID ilike '%{$_GET["searchWord"]}%') "
    ."or (dnote ilike '%{$_GET["searchWord"]}%'))"
    ."order by dplateid ,dholeid asc" ;

  $result = pg_exec($dbHandle, $sql);
  if ($result == 0) {
    print("SQL:\"$sql\"can not exec");
    pg_close($dbHandle);
    exit;
  }

  $resultNumRows = pg_numrows($result);
  if($resultNumRows > 0){
   $rowCount = 0;     

   while ($rowCount < $resultNumRows) {
     $data = pg_fetch_object($result, $rowCount);   
     $updplateid      = $data->dplateid ;  
     $updholeid       = $data->dholeid;
     $updholex        = $data->dholex;
     $updholey        = $data->dholey;
     $updholew        = $data->dholew;
     $updhdate         = $data->dhdate ;
     $updnote          = $data->dnote ;

    print("<center>\n"); 
    print("<FORM ACTION=\"dplateuplogin.php\" METHOD=\"get\">\n");
    print("<TABLE BORDER=\"3\">\n"); 
    print("<TR><TH>Digestion plate ID      </TH><TD>$updplateid</TD></TR>\n");
    print("<TR><TD>Well ID          </TD><TD>$updholeid</TD></TR>\n");

    print("<TR><TD>Date             </TD><TD>$updhdate</TD></TR>\n");
    print("<TR><TD>Note             </TD><TD>$updnote</TD></TR>\n");
    print("<input type=\"hidden\" name=\"dplateid\" value=\"$updplateid\">\n"); 
    print("<input type=\"hidden\" name=\"dholeid\"  value=\"$updholeid\">\n"); 
    print("<INPUT TYPE=\"hidden\" NAME=\"searchWord\" VALUE=\"$searchWord\">\n");
    print("<INPUT TYPE=\"hidden\" NAME=\"point_x\" VALUE=\"$updholex\">\n");
    print("<INPUT TYPE=\"hidden\" NAME=\"point_y\" VALUE=\"$updholey\">\n");
    print("<INPUT TYPE=\"hidden\" NAME=\"width\" VALUE=\"$updholew\">\n");
    print("<TR><TD colspan=\"2\"><INPUT TYPE=\"submit\" VALUE=\"Update or delete well data of digestion plate\"></TD></TR>\n ");
    print("</TABLE>\n");
    print("</FORM>\n");
    print("</center>\n");
    $rowCount++;    

   }
  } else {  
  
      $sql2 = "select gelid, gelspotid, dplateid, dholeid, plateid, holeid, mapid, spotid "
           ."from limslink where ((HOLEID ilike '%{$_GET["searchWord"]}%') or "
           ." (GELSPOTID ilike '%{$_GET["searchWord"]}%'))";

    $result2 = pg_exec($dbHandle, $sql2);     // 
    if ($result2 == FALSE) {                 // 
      print("\"$sql2\"can not exec postgreSQL db");
      exit;                                 // 
    }
    $resultNumRows2 = pg_numrows($result2);   // 
 
   if($resultNumRows2 > 0){ 
   $rowCount2 = 0;     

   while ($rowCount2 < $resultNumRows2) {
    $data2 = pg_fetch_object($result2, $rowCount2);   
    $upplateid    = $data2->plateid   ;
    $upholeid     = $data2->holeid ;
    $updplateid   = $data2->dplateid   ;
    $updholeid    = $data2->dholeid ;
    $upgelspotid  = $data2->gelspotid ;
    $upgelid      = $data2->gelid ;
     

//     print("updplateid:  ".$updplateid."<BR>\n"); 
//     print("updholeid:  ".$updholeid."<BR>\n"); 
     
      if ($data2->dplateid  =! '' and  $data2->dholeid  =! '')
      {    
 //     print("upplateid:  ".$upplateid."<BR>\n"); 
 // /   print("upholeid:  ".$upholeid."<BR>\n"); 
          $sql3 = "select dplateid, dholeid, dholex, dholey, dholew, dhdate, dnote"
    ." from dgplatehole where dplateid='$updplateid' and dholeid='$updholeid'";
    
    
   $result3 = pg_exec($dbHandle, $sql3);
  if ($result3 == 0) {
    print("SQL3:\"$sql3\"can not exec");
    pg_close($dbHandle3);
    exit;
  }
//     print("upplateid:  ".$upplateid."<BR>\n"); 
//     print("upholeid:  ".$upholeid."<BR>\n"); 
     $resultNumRows3 = pg_numrows($result3);
  if($resultNumRows3 > 0){
   $rowCount3 = 0;     
   
//   print("upgelid3:  ".$upgelid."<BR>\n"); 
     while ($rowCount3 < $resultNumRows3) {
     $data3 = pg_fetch_object($result3, $rowCount3);   
     $updplateid       = $data3->dplateid ;  
     $updholeid        = $data3->dholeid;
     $updholex         = $data3->dholex;
     $updholey         = $data3->dholey;
     $updholew         = $data3->dholew;
     $updhdate          = $data3->dhdate ;
     $updnote           = $data3->dnote ;

    print("<center>\n"); 
    print("<FORM ACTION=\"dplateuplogin.php\" METHOD=\"get\">\n");
    print("<TABLE BORDER=\"3\">\n"); 
    print("<TR><TH>Digestion plate ID </TH><TD>$updplateid</TD></TR>\n");
    print("<TR><TD>Well ID          </TD><TD>$updholeid</TD></TR>\n");
    print("<TR><TD>Date             </TD><TD>$updhdate</TD></TR>\n");
    print("<TR><TD>Note             </TD><TD>$updnote</TD></TR>\n");

     print("<input type=\"hidden\" name=\"dplateid\" value=\"$updplateid\">\n"); 
     print("<input type=\"hidden\" name=\"dholeid\"  value=\"$updholeid\">\n"); 
     print("<INPUT TYPE=\"hidden\" NAME=\"searchWord\" VALUE=\"$searchWord\">\n");
     print("<INPUT TYPE=\"hidden\" NAME=\"point_x\" VALUE=\"$updholex\">\n");
     print("<INPUT TYPE=\"hidden\" NAME=\"point_y\" VALUE=\"$updholey\">\n");
     print("<INPUT TYPE=\"hidden\" NAME=\"width\" VALUE=\"$updholew\">\n");
     print("<TR><TD colspan=\"2\"><INPUT TYPE=\"submit\" VALUE=\"Update or delete digestion plate well data\"></TD></TR>\n ");
     print("</TABLE>\n");
     print("</FORM>\n");
     print("</center>\n");
     $rowCount3++;    
     }

       } 

    }else
      { print(" No data.  Bad key term! :1<BR>");
       pg_freeresult($result); 
       pg_freeresult($result2); 
        exit; }
         $rowCount2++;   
     }
   }else
      { print(" No data.  Bad key term! :1<BR>");
       pg_freeresult($result); 
       pg_freeresult($result2); 
        exit; }
   }

   pg_freeresult($result);                 // 
?>
