# Supplementary material for: Development of an open source laboratory information management system for 2-D gel electrophoresis-based proteomics workflow
Source: BMC Bioinformatics. 2006 Oct 4;7:430. doi: 10.1186/1471-2105-7-430 (PMC1599757; doi:10.1186/1471-2105-7-430)
Supplement: Additional File 1 — Our program of LIMS. The file is a compressed file that includes all PHP scripts, sql and html files of our LIMS. Please install Apache revision 1.3.34 or later, PostgreSQL revision 7.4.3 or later, PHP revision 4.3.7 or later and GD library revision 2.0.27 or later in advance of setting up the LIMS. The LIMS is licensed under GNU Lesser General Public License. Please set up as follows. tar zxvf LIPAGE_0.88.tar.gz. mv LIMS/usr/local/apache/htdocs. Please read/usr/local/apache/htdocs/LIMS/README. [file 1471-2105-7-430-S1.gz › LIMS/dplateholeup.php]

<?php
  print("<HTML>\n");
  print("<HEAD>\n");
  print("<META HTTP-EQUIV=\"Content-Type\" CONTENT=\"text/html\; charset=euc\">\n");
  print("<TITLE>Update or delete well data of digestion plate</TITLE>\n");
  print("</HEAD>\n");
  print("<BODY>\n");
  print("<H2><CENTER>Update or delete well data of digestion plate </H2></CENTER>\n");
  print("<HR>\n");
  
    $dbHandle = pg_connect("host=localhost port=5432 dbname=proteomedb");
  if ($dbHandle == 0) {
    print("cannot connect <BR>\n");
    exit;
  }
     $sql8 = "select username, password, affiliation, Note "
          ."from limsuser where username = '$username'  and  password = '$password' ";
  
      $result8 = pg_exec($dbHandle, $sql8);     // 
      if ($result8 == FALSE) {                 // 
      print("\"$sql8\"can not exec postgreSQL db");
      exit;                                 // 
      }
      $resultNumRows8 = pg_numrows($result8);   // 
   if($resultNumRows8 <= 0){ print("<HTML><center>User Password is incorrect !<BR></center></HTML>");  exit; }
  

   $sql2 = "select dplateid, dplateusername, dplatename, dpdate, dpnote from dgplate "
        ."where dplateid = '$dplateid' and dplateusername = '$username' ";

  $result2 = pg_exec($dbHandle, $sql2);
  if ($result2 == 0) {
    print("SQL2:\"$sql2\"can not exec");
    pg_close($dbHandle);
    exit;
  }
  $resultNumRows2 = pg_numrows($result2);
  if($resultNumRows2 > 0){
  
       $sql = "select dplateid, dholeid, dholex, dholey, dholew, dhdate, dnote"
       ." from dgplatehole  where dplateid = '$dplateid' and dholeid = '$dholeid' ";
  
       $result = pg_exec($dbHandle, $sql);
       if ($result == 0) {
        print("SQL:\"$sql\"can not exec");
        pg_close($dbHandle);
       exit;
        }

       $resultNumRows = pg_numrows($result);
       if($resultNumRows > 0){
       $rowCount = 0;     

       while ($rowCount < $resultNumRows) {
         $data = pg_fetch_object($result, $rowCount);   
         $updplateid       = $data->dplateid ;  
         $updholeid        = $data->dholeid;
         $updholex         = $data->dholex;
         $updholey         = $data->dholey;
         $updholew         = $data->dholew;
     
         $updhdate          = $data->dhdate ;
         $updnote           = $data->dnote ;


    print("<FORM ACTION=\"ddataup2.php\" METHOD=\"get\">\n");
 print("<center><TABLE BORDER=\"3\">\n");
 print("<TR><TD>Digestion plate ID       </TD><TD>\n");
 print("<INPUT TYPE=\"text\" SIZE=\"32\" MAXLENGTH=\"32\" NAME=\"dplateid\"  VALUE=\"$updplateid\"></TD></TR>\n"); 
 print("<TR><TD>Well id        </TD><TD>\n");
 print("<INPUT TYPE=\"text\" SIZE=\"12\" MAXLENGTH=\"12\" NAME=\"dholeid\"  VALUE=\"$updholeid\"></TD></TR>\n");
 print("<TR><TD>Well x posi  </TD><TD>\n");
 print("<INPUT TYPE=\"text\" SIZE=\"4\" MAXLENGTH=\"4\"   NAME=\"dholex\"   VALUE=\"$updholex\"></TD></TR>\n");
 print("<TR><TD>Well y posi  </TD><TD>\n");
 print("<INPUT TYPE=\"text\" SIZE=\"4\" MAXLENGTH=\"4\"   NAME=\"dholey\"   VALUE=\"$updholey\"></TD></TR>\n");
 print("<TR><TD>Well width  </TD><TD>\n");
 print("<INPUT TYPE=\"text\" SIZE=\"4\" MAXLENGTH=\"4\"   NAME=\"dholew\"   VALUE=\"$updholew\"></TD></TR>\n");
 print("<TR><TD>Date                </TD><TD>\n");
 print("<INPUT TYPE=\"text\" SIZE=\"12\" MAXLENGTH=\"12\" NAME=\"dhdate\"   VALUE=\"$updhdate\"></TD></TR>\n");
 print("<TR><TD>Note      </TD><TD>\n");
 print("<INPUT TYPE=\"text\" SIZE=\"100\" MAXLENGTH=\"100\" NAME=\"dnote\" VALUE=\"$updnote\"></TD></TR>\n");
 print("</TABLE>\n");
   print("<input type=\"hidden\" name=\"username\" value=\"$username\">\n"); 
   print("<input type=\"hidden\" name=\"password\" value=\"$password\">\n"); 


 print("<TABLE><TR><TD colspan=\"2\" align=\"center\"> " .
          "<INPUT TYPE=\"submit\" VALUE=\"Update the well data of digestion plate\">\n");
    print("</FORM></TD><TR>\n");

    print("<FORM ACTION=\"ddelchek.php\" METHOD=\"get\">\n");
    print("<INPUT TYPE=\"hidden\" NAME=\"plateid\" VALUE=\"$updplateid\">\n");
    print("<INPUT TYPE=\"hidden\" NAME=\"holeid\" VALUE=\"$updholeid\">\n");
    print("<input type=\"hidden\" name=\"username\" value=\"$username\">\n"); 
   print("<input type=\"hidden\" name=\"password\" value=\"$password\">\n"); 

print("<TR><TD colspan=\"2\" align=\"right\"><INPUT TYPE=\"submit\" VALUE=\"Delete the well data of digestion plate\">\n");
    print("</TD></TR></TABLE></center></FORM>\n");
    
        $rowCount++;
        }
    pg_freeresult($result); 
        }
    }
     else
        {
           pg_freeresult($result2); 
            print(" illigal password\n"); }
 ?>
