# Supplementary material for: Development of an open source laboratory information management system for 2-D gel electrophoresis-based proteomics workflow
Source: BMC Bioinformatics. 2006 Oct 4;7:430. doi: 10.1186/1471-2105-7-430 (PMC1599757; doi:10.1186/1471-2105-7-430)
Supplement: Additional File 1 — Our program of LIMS. The file is a compressed file that includes all PHP scripts, sql and html files of our LIMS. Please install Apache revision 1.3.34 or later, PostgreSQL revision 7.4.3 or later, PHP revision 4.3.7 or later and GD library revision 2.0.27 or later in advance of setting up the LIMS. The LIMS is licensed under GNU Lesser General Public License. Please set up as follows. tar zxvf LIPAGE_0.88.tar.gz. mv LIMS/usr/local/apache/htdocs. Please read/usr/local/apache/htdocs/LIMS/README. [file 1471-2105-7-430-S1.gz › LIMS/gdgprint.php]

<?php
  if (('{$_GET["username"]}'== "") or ('{$_GET["password"]}'== "")){
    print("<HTML><center>No username or password data<BR></center></HTML>\n");
    exit;  }
  if ($dplateid == "") {
    print("<HTML><center>No Digestion plate ID. Please input plate ID.<BR></center></HTML>\n");    exit;  }

  $connectDbName = "host=localhost port=5432 dbname=proteomedb";
  $dbHandle = pg_connect($connectDbName);
  if ($dbHandle == FALSE) {
    print("can not connect database<BR>\n");
    exit;  }

   $sql8 = "select username, password, affiliation, Note "
          ."from limsuser where username = '$username'  and  password = '$password' ";
  
      $result8 = pg_exec($dbHandle, $sql8);     // 
      if ($result8 == FALSE) {                 // 
      print("\"$sql8\"can not exec postgreSQL db");
      exit;                                 // 
      }
      $resultNumRows8 = pg_numrows($result8);   // 
   if($resultNumRows8 <= 0){ 
      print("<HTML><center>User password is incorrect !</center><BR>"); 
      print("<center><TABLE border=3><TR><TD><A HREF=\"dplatelogin.php?username=$username&dplateid=$dplateid\">");
      print("Back to login page</A></TD></TR></TABLE></center></HTML>\n");
      exit; }

// Add new digestion plate ID
  if ($dplateadd == "on") {

    $sql5 = "select dplateid, dplateusername, dplatename, dpdate, dgholenumber, dpnote "
           ."from dgplate where (dplateid = '$dplateid' ) "
           ."order by dplateid asc" ;
    $result5 = pg_exec($dbHandle, $sql5);     // 
    if ($result5 == FALSE) {                 // 
      print("\"$sql5\"can not exec postgreSQL db");
      exit;      }
    $resultNumRows5 = pg_numrows($result5);   // 
  if($resultNumRows5 > 0){ print(" Duplicate data of digestion plate id ! Input ERR ! Change plate ID !<BR></HTML>"); 
                           exit;}
    else { 
         $sql6 = "INSERT INTO dgplate "
          ."VALUES ('{$_GET["dplateid"]}','{$_GET["username"]}',"
          ."'{$_GET["dplatename"]}','{$_GET["dpdate"]}','{$_GET["dgholenumber"]}','{$_GET["dpnote"]}')";

         $result6 = pg_exec($dbHandle, $sql6);
         print("Saved data is OK!\n");
         pg_freeresult($result6);     
         } 
   }

// Update and add well for digestion
 $sql2 = "select dplateid, dplateusername, dplatename, dpdate, dgholenumber, dpnote from dgplate "
        ."where dplateid = '$dplateid' and dplateusername='$username' ";

  $result2 = pg_exec($dbHandle, $sql2);
  if ($result2 == 0) {
    print("SQL2:\"$sql2\"can not exec");
    pg_close($dbHandle);
    exit;
  }

  $resultNumRows2 = pg_numrows($result2);
  $rowCount = 0;    
  if($resultNumRows2 > 0){
    $data2 = pg_fetch_object($result2, $rowCount);
    $dgholenumber   = $data2->dgholenumber;
    $IMAGE          = $dgholenumber . ".jpg";
    if(!$point_x)$point_x2 = 20; 
    if(!$point_y)$point_y2 = 20;
    if(!$width)$width = 25;

    $sql10 = "select dgholenumber ,dgholex ,dgholey ,dgholeid, dgholewide from dgholeposi "
            ."where dgholenumber = '$dgholenumber'";

    $result10 = pg_exec($dbHandle, $sql10);
      if ($result10 == 0) {
      print("SQL10:\"$sql10\"can not exec");
      pg_close($dbHandle);
      exit;
      }

    $resultNumRows10 = pg_numrows($result10);
    if($resultNumRows10 > 0){
       $rowCount10 = 0;     

    while ($rowCount10 < $resultNumRows10) {
      $data10 = pg_fetch_object($result10, $rowCount10);   
      $updgholex2   = $data10->dgholex;
      $updgholey2   = $data10->dgholey;
      $updgholew2   = $data10->dgholewide;
      
      if ($point_x <= $updgholex2+$updgholew2 and $point_x >= $updgholex2-$updgholew2 and $point_y <= $updgholey2+$updgholew2       and $point_y >= $updgholey2-$updgholew2)
          {
          $point_x =$updgholex2;
          $point_y =$updgholey2;
          }
       $rowCount10++;  
      }
    }
    pg_free_result($result10);
  
    $isSqlText = FALSE;  
    $sql = "select dplateid, dholeid, dholex, dholey, dholew, dhdate, dnote from dgplatehole where dplateid = '$dplateid' ";

    $result = pg_exec($dbHandle, $sql);
    if ($result == 0) {
        print("SQL:\"$sql\"can not exec");
        pg_close($dbHandle);
        exit;
       }

    $resultNumRows = pg_numrows($result);
    if($resultNumRows > 0){
     $rowCount = 0;     

     while ($rowCount < $resultNumRows) {
       $data = pg_fetch_object($result, $rowCount);   
       $updplateid       = $data->dplateid ;  
       $updholeid        = $data->dholeid;

       $updholex         = $data->dholex;
       $updholey         = $data->dholey;
       $updholew         = $data->dholew;
    if ($point_x <= $updholex+$updholew and $point_x >= $updholex-$updholew and $point_y <= $updholey+$updholew and $point_y >= $updholey-$updholew)
      {
       $updhdate          = $data->dhdate ;
       $updnote           = $data->dnote ;

       $sql7 = "select gelid, gelspotid, dplateid, dholeid, plateid, holeid, mapid, spotid, "
             ."gelsetid,gelsetspotid from limslink where dplateid = '$updplateid' and dholeid='$updholeid' ";

       $result7 = pg_exec($dbHandle, $sql7);     // 
       if ($result7 == FALSE) {                 // 
          print("\"$sql7\"can not exec postgreSQL db");
         exit;                                 // 
         }
         
       $rowCount7 = 0 ;
       $resultNumRows7 = pg_numrows($result7);   // 
    
      if($resultNumRows7 > 0){ 
      while ($rowCount7 < $resultNumRows7) {
       $data7 = pg_fetch_object($result7, $rowCount7);   
       $upgelid    = $data7->gelid      ; $upgelspotid = $data7->gelspotid ;
       $upplateid  = $data7->plateid    ; $upholeid    = $data7->holeid ;
       $updplateid = $data7->dplateid   ; $updholeid   = $data7->dholeid ;
       $upmapid    = $data7->mapid      ; $upspotid    = $data7->spotid ;
       $upgelsetid = $data7->gelsetid   ; $upgelsetspotid = $data7->gelsetspotid ;
       $rowCount7++;      
       }
    }

     print("<FORM ACTION=\"ddataup2.php\" METHOD=\"get\">\n");
     print("<HTML>\n"); 
     print("<HEAD>\n"); 
     print("<TITLE>Digestion plate map of ".$dplateid."</TITLE>\n"); 
     print("</HEAD>\n"); 
     print("<BODY>\n"); 
     print("<CENTER><FONT SIZE=\"5\">Update or delete well data of digestion plate</FONT>\n"); 
        print("<TABLE><TR><TD width=\"280\"></TD><TD>\n"); 
        print("<A HREF=\"gdgprint.php?username=$username&password=$password&dplateid=$dplateid\">\n");
        print("[Back to digestion plate map page]</A></TD></TR></TABLE><HR><TABLE BORDER=\"3\">\n");
   
     print("<TR><TD>Digestion plate ID       </TD><TD>\n");
     print("<INPUT TYPE=\"text\" SIZE=\"32\" MAXLENGTH=\"32\" NAME=\"dplateid\"  VALUE=\"$updplateid\"></TD></TR>\n"); 
     print("<TR><TD>Well ID        </TD><TD>\n");
     print("<INPUT TYPE=\"text\" SIZE=\"12\" MAXLENGTH=\"12\" NAME=\"dholeid\"  VALUE=\"$updholeid\"></TD></TR>\n");
     print("<TR><TD>Well x posi  </TD><TD>\n");
     print("<INPUT TYPE=\"text\" SIZE=\"4\" MAXLENGTH=\"4\"   NAME=\"dholex\"   VALUE=\"$updholex\"></TD></TR>\n");
     print("<TR><TD>Well y posi  </TD><TD>\n");
     print("<INPUT TYPE=\"text\" SIZE=\"4\" MAXLENGTH=\"4\"   NAME=\"dholey\"   VALUE=\"$updholey\"></TD></TR>\n");
     print("<TR><TD>Well width  </TD><TD>\n");
     print("<INPUT TYPE=\"text\" SIZE=\"4\" MAXLENGTH=\"4\"   NAME=\"dholew\"   VALUE=\"$updholew\"></TD></TR>\n");
     print("<TR><TD>1&2DE-gel ID </TD><TD>\n");
     print("<INPUT TYPE=\"text\" SIZE=\"32\" MAXLENGTH=\"32\" NAME=\"gelid\"  VALUE=\"$upgelid\"></TD></TR>\n");
     print("<TR><TD>1&2DE-gel SSP number   </TD><TD>\n");
     print("<INPUT TYPE=\"text\" SIZE=\"14\" MAXLENGTH=\"14\" NAME=\"gelspotid\" VALUE=\"$upgelspotid\"></TD></TR>\n");
     print("<TR><TD>1&2DE-gel analysis set ID </TD><TD>\n");
     print("<INPUT TYPE=\"text\" SIZE=\"32\" MAXLENGTH=\"32\" NAME=\"gelsetid\"  VALUE=\"$upgelsetid\"></TD></TR>\n");
     print("<TR><TD>1&2DE-gel analysis set SSP number</TD><TD>\n");
     print("<INPUT TYPE=\"text\" SIZE=\"14\" MAXLENGTH=\"14\" NAME=\"gelsetspotid\" VALUE=\"$upgelsetspotid\"></TD></TR>\n");
     print("<TR><TD>Date                </TD><TD>\n");
     print("<INPUT TYPE=\"text\" SIZE=\"12\" MAXLENGTH=\"12\" NAME=\"dhdate\"   VALUE=\"$updhdate\"></TD></TR>\n");
     print("<TR><TD>Note      </TD><TD>\n");
     print("<textarea NAME=\"dnote\" rows=\"2\" cols=\"50\" wrap=\"soft\" >$updnote</textarea></TD></TR>\n");
 
     if($resultNumRows7 > 0){ 
        print("<TR><TD COLSPAN=\"2\">\n");
        print("<A HREF=\"gel2despot_bin.php?width=$updholew&pointx=$updholex&pointy=$updholey&"
             ."gelid=$upgelid&gelspotid=$upgelspotid&"
             ."dplateid=$dplateid&username=$username&password=$password\">Detect spot(1&2DE-gel)</A></TD></TR>\n");
        print("<TR><TD>MS plate ID         </TD><TD> $upplateid </TD></TR>\n");
        print("<TR><TD>Well ID(MS plate)   </TD><TD> $upholeid </TD></TR>\n");
        print("<TR><TD COLSPAN=\"2\">\n");
        print("<A HREF=\"platehole_bin.php?width=$updholew&pointx=$updholex&pointy=$updholey&"
             ."dplateid=$dplateid&plateid=$data7->plateid&holeid=$data7->holeid&username=$username&"
             ."password=$password\">Detect Well (Ms plate)</A></TD></TR>\n");
        print("<TR><TD>2DPAGE map ID       </TD><TD> $upmapid  </TD></TR>\n");
        print("<TR><TD>Spot number(2DPAGE map) </TD><TD> $upspotid </TD></TR>\n");
        print("<TR><TD COLSPAN=\"2\">\n");
 print("<A HREF=\"mapspot_bin.php?width=$updholew&pointx=$updholex&pointy=$updholey&username=$username&password=$password&"
             ."mapid=$upmapid&spotid=$upspotid&dplateid=$dplateid\">Detect spot of 2DPAGE database </A></TD></TR>\n");
       } 
       else
       { print("<TR><TD COLSPAN=\"2\" ALIGN=\"center\"> NO linked data !</TD></TR>\n"); }
         print("<input type=\"hidden\" name=\"username\" value=$username>\n"); 
         print("<input type=\"hidden\" name=\"password\" value=$password>\n"); 
         print("<input type=\"hidden\" name=\"upgelid\" value=$upgelid>\n"); 
         print("<input type=\"hidden\" name=\"upgelspotid\"    value=$upgelspotid>\n"); 
         print("<input type=\"hidden\" name=\"upgelsetid\"     value=$upgelsetid>\n"); 
         print("<input type=\"hidden\" name=\"upgelsetspotid\" value=$upgelsetspotid>\n"); 
         print("<TR><TD colspan=\"2\" align=\"center\"><INPUT TYPE=\"submit\" VALUE=\"Update well data of digestion plate\"></TD></TR>\n");
         print("</FORM>\n");

         print("<FORM ACTION=\"ddelchek.php\" METHOD=\"get\">\n");
         print("<INPUT TYPE=\"hidden\" NAME=\"dplateid\" VALUE=\"$updplateid\">\n");
         print("<INPUT TYPE=\"hidden\" NAME=\"dholeid\" VALUE=\"$updholeid\">\n");
         print("<input type=\"hidden\" name=\"username\" value=$username>\n"); 
         print("<input type=\"hidden\" name=\"password\" value=$password>\n"); 
         print("<TR><TD colspan=\"2\" align=\"right\"><INPUT TYPE=\"submit\" VALUE=\"Delete well data of digestion plate\"></TD></TR>\n");
         print("</FORM>\n");
         print("</TABLE></CENTER>\n");
         pg_free_result($result); 
         pg_free_result($result7); 
         exit;
       }
      $rowCount++;                          
     }
    }

    print("<HTML>\n"); 
    print("<HEAD>\n"); 
    print("<TITLE> Digestion plate map of ".$dplateid."</TITLE>\n"); 
    print("<META HTTP-EQUIV=\"Cache-Control\" CONTENT=\"no-cache\"> \n"); 
    print("</HEAD>\n"); 
    print("<BODY>\n"); 

    print("<FORM ACTION=\"./gdgprint.php\" target=\"_top\">\n"); 
    print("<CENTER><FONT SIZE=\"5\"><I>Digestion plate map of : ".$dplateid." </I></FONT></CENTER>\n"); 
      print("<input type=\"hidden\" name=\"point_x\" value=$point_x>\n"); 
      print("<input type=\"hidden\" name=\"point_y\" value=$point_y>\n"); 
      print("<input type=\"hidden\" name=\"width\" value=$width>\n"); 
      print("<input type=\"hidden\" name=\"dplateid\" value=\"$dplateid\">\n"); 
      print("<input type=\"hidden\" name=\"username\" value=$username>\n"); 
      print("<input type=\"hidden\" name=\"password\" value=$password>\n"); 
      print("<input type=\"hidden\" name=\"IMAGE\" value=$IMAGE>\n"); 
      print("<DIV ALIGN=\"right\"><input type=\"submit\" value=\"For print\"></FORM>\n"); 
      print("<A HREF=\"dgplateupdate.php?username=$username&password=$password&dplateid=$dplateid\">");
      print(" [Update digestion plate data]</A>  \n");
      print("<A HREF=\"dplatelogin.php?username=$username&dplateid=$dplateid\">");
      print(" [Back to login page]</A></DIV>\n");
    print("<HR SIZE=\"7\">\n"); 

    print("<FORM ACTION=\"./dspotposi.php\" >\n"); 
      print("<input type=\"hidden\" name=\"point_x\" value=$point_x>\n"); 
      print("<input type=\"hidden\" name=\"point_y\" value=$point_y>\n"); 
      print("<input type=\"hidden\" name=\"width\" value=$width>\n"); 
      print("<input type=\"hidden\" name=\"updgholeid\" value=$updgholeid>\n"); 
      print("<input type=\"hidden\" name=\"dgholenumber\" value=$dgholenumber>\n"); 
      print("<input type=\"hidden\" name=\"username\" value=$username>\n"); 
      print("<input type=\"hidden\" name=\"password\" value=$password>\n"); 
    print("<input type=\"hidden\" name=\"dplateid\" value=\"$dplateid\">\n"); 
    print("<input type=\"submit\" value=\"Detect the well position !\">\n"); 
    print("</FORM>\n"); 

    print("<FORM ACTION=\"./gdgprint.php?\" >\n"); 
      print("<input type=\"hidden\" name=\"dplateid\" value=\"$dplateid\">\n"); 
      print("<input type=\"hidden\" name=\"username\" value=$username>\n"); 
      print("<input type=\"hidden\" name=\"password\" value=$password>\n"); 
      print("<input type=\"hidden\" name=\"IMAGE\" value=$IMAGE>\n"); 
      print("<input type=\"hidden\" name=\"width\" value=$width>\n"); 
     print(" position x : $point_x y : $point_y\n"); 
    print("<CENTER>\n"); 
    print("<TABLE BORDER=\"2\">\n"); 
    print("<TR>\n"); 
    print("<TD>\n"); 
    print("<INPUT TYPE=\"IMAGE\" SRC=\"gdgimage.php?point_x=$point_x&point_y=$point_y&width=$width&dplateid=$dplateid&IMAGE=$IMAGE\" NAME=\"point\">\n"); 

    print("</FORM>\n"); 
    print("</TD></TR>\n"); 
    print("</TABLE>\n"); 
    print("</CENTER> \n"); 
   pg_free_result($result); 
   
   }
   else {

     print("<FORM ACTION=\"gdgprint.php\" METHOD=\"get\">\n");
     print("<HTML>\n"); 
     print("<HEAD>\n"); 
     print("<TITLE>Add digestion plate data of ".$dplateid."</TITLE>\n"); 
     print("</HEAD>\n"); 
     print("<BODY>\n"); 
     print("<H2><CENTER>Add digestion plate data of ".$dplateid."</H2></CENTER>");
     print("<CENTER><TABLE><TR><TD width=\"80\"></TD><TD>\n"); 
     print("<A HREF=\"limsmain.htm\"> [ Back to main page ]</A></TD></TR></TABLE></CENTER>");
     print("<HR>");
     print("<CENTER><TABLE BORDER=\"2\">\n"); 
     print("<TR><TD>Plate ID (Max 32 chara)</TD><TD>\n");
     print("<INPUT TYPE=\"text\" SIZE=\"32\" MAXLENGTH=\"32\"  NAME=\"dplateid\"       VALUE=\"$dplateid\"></TD></TR>\n"); 
     print("<TR><TD>User name     </TD><TD>\n");
     print("<INPUT TYPE=\"text\" SIZE=\"30\" MAXLENGTH=\"30\"  NAME=\"username\" VALUE=\"$username\"></TD></TR>\n");
     print("<TR><TD>Password      </TD><TD>\n");
     print("<INPUT TYPE=\"password\" SIZE=\"30\" MAXLENGTH=\"30\"  NAME=\"password\" VALUE=\"$password\"></TD></TR>\n");
     print("<TR><TD>Plate name    </TD><TD>\n");
     print("<INPUT TYPE=\"text\" SIZE=\"60\" MAXLENGTH=\"60\"  NAME=\"dplatename\"     VALUE=\"$updplatename\"></TD></TR>\n");
     print("<TR><TD>date          </TD><TD>\n");
 $datestamp = date("Y/n/j");
     print("<INPUT TYPE=\"text\" SIZE=\"12\" MAXLENGTH=\"12\"  NAME=\"dpdate\"    VALUE=\"$datestamp\"></TD></TR>\n");
     print("<TR><TD>Number of well</TD><TD>\n");
     print("<INPUT TYPE=\"text\" SIZE=\"30\" MAXLENGTH=\"30\"  NAME=\"dgholenumber\"    VALUE=\"96\"></TD></TR>\n");
     print("<TR><TD>Note      </TD><TD>\n");
     print("<textarea NAME=\"dpnote\" rows=\"4\" cols=\"50\"  wrap=\"soft\" >$updpnote</textarea></TD></TR>\n");
    
     print("<TR><TD><input type=\"hidden\" name=\"dplateadd\" value=\"on\">\n"); 
     print("<INPUT TYPE=\"hidden\" NAME=\"username\" VALUE=\"$username\">\n");
     print("<INPUT TYPE=\"hidden\" NAME=\"password\" VALUE=\"$password\">\n");
     print("<input type=\"hidden\" name=\"IMAGE\" value=\"dplate.jpg\">\n");
     print("<INPUT TYPE=\"submit\" VALUE=\"Add digestion plate data\"></TD><TD> " .
          "<INPUT TYPE=\"reset\" VALUE=\"Clear\">\n");
     print("</FORM>\n");
     print("</TD></TR></TABLE></CENTER>\n");
 
     print("</HTML>\n"); 
    exit;
   }
  ?>
