# Supplementary material for: Development of an open source laboratory information management system for 2-D gel electrophoresis-based proteomics workflow
Source: BMC Bioinformatics. 2006 Oct 4;7:430. doi: 10.1186/1471-2105-7-430 (PMC1599757; doi:10.1186/1471-2105-7-430)
Supplement: Additional File 1 — Our program of LIMS. The file is a compressed file that includes all PHP scripts, sql and html files of our LIMS. Please install Apache revision 1.3.34 or later, PostgreSQL revision 7.4.3 or later, PHP revision 4.3.7 or later and GD library revision 2.0.27 or later in advance of setting up the LIMS. The LIMS is licensed under GNU Lesser General Public License. Please set up as follows. tar zxvf LIPAGE_0.88.tar.gz. mv LIMS/usr/local/apache/htdocs. Please read/usr/local/apache/htdocs/LIMS/README. [file 1471-2105-7-430-S1.gz › LIMS/gdprint.php]

<?php
  if (('{$_GET["username"]}'== "") or ('{$_GET["password"]}'== "")){
       print("No username or password data<BR>\n");
       exit; }
  if ($plateid == "") {
       print("<HTML><center>No plate ID. Please input plate ID.<BR></center></HTML>\n");
       exit;  }

       $connectDbName = "host=localhost port=5432 dbname=proteomedb";
       $dbHandle = pg_connect($connectDbName);
       if ($dbHandle == FALSE) {
         print("can not connect database<BR>\n");
         exit; }

    $sql8 = "select username, password, affiliation, Note "
          ."from limsuser where username = '$username'  and  password = '$password' ";

      $result8 = pg_exec($dbHandle, $sql8);     // 
      if ($result8 == FALSE) {                 // 
      print("\"$sql8\"can not exec postgreSQL db");
      exit;                                 // 
      }
      $resultNumRows8 = pg_numrows($result8);   // 
   if($resultNumRows8 <= 0){ 
      print("<HTML><center>User password is incorrect !</center><BR>"); 
      print("<center><TABLE border=3><TR><TD><A HREF=\"platelogin.php?username=$username&plateid=$plateid\">");
      print("Back to login page</A></TD></TR></TABLE></center></HTML>\n");
      exit; }
        
// Add new plate ID
  if ($plateadd == "on") {

    $sql5 = "select plateid, plateusername, platename, pdate, holenumber, pnote "
           ."from titerplate where (plateid = '$plateid' ) "
           ."order by plateid asc" ;
    $result5 = pg_exec($dbHandle, $sql5);     // 
      if ($result5 == FALSE) {                 // 
         print("\"$sql5\"can not exec postgreSQL db");
         exit;                                 // 
         }
    $resultNumRows = pg_numrows($result5);   // 
    if($resultNumRows > 0){ print(" Duplicate data of Plate id ! Input ERR ! Change Plate ID !<BR></HTML>"); 
    exit;}
    else { 
         $sql6 = "INSERT INTO titerplate "
                ."VALUES ('{$_GET["plateid"]}','{$_GET["username"]}',"
                ."'{$_GET["platename"]}','{$_GET["pdate"]}','{$_GET["holenumber"]}','{$_GET["pnote"]}')";

         $result6 = pg_exec($dbHandle, $sql6);
         print("Saved data is OK!\n");
         pg_freeresult($result6);  
         } 
               // 
      }

// Update and add well for MS
 $sql2 = "select plateid, plateusername, platename, pdate, holenumber, pnote from titerplate "
        ."where plateid = '$plateid' and plateusername='$username' ";

  $result2 = pg_exec($dbHandle, $sql2);
  if ($result2 == 0) {
    print("SQL2:\"$sql2\"can not exec");
    pg_close($dbHandle);
    exit;
  }

  $resultNumRows2 = pg_numrows($result2);
  $rowCount = 0;     
  if($resultNumRows2 > 0){
    $data2 = pg_fetch_object($result2, $rowCount);
    $holenumber   = $data2->holenumber;
    $IMAGE        =$holenumber . ".jpg";
   if(!$point_x)$point_x2 = 20; 
   if(!$point_y)$point_y2 = 20;
   if(!$width)$width = 18;

 $sql10 = "select holenumber ,holex ,holey ,dholeid, holewide from holeposi "
        ."where holenumber = '$holenumber'";

  $result10 = pg_exec($dbHandle, $sql10);
  if ($result10 == 0) {
    print("SQL10:\"$sql10\"can not exec");
    pg_close($dbHandle);
    exit;
  }

  $resultNumRows10 = pg_numrows($result10);
  if($resultNumRows10 > 0){
     $rowCount10 = 0;     

    while ($rowCount10 < $resultNumRows10) {
      $data = pg_fetch_object($result10, $rowCount10);   
      $upholex2   = $data->holex;
      $upholey2   = $data->holey;
      $upholew2   = $data->holewide;

      if ($point_x <= $upholex2+$upholew2 and $point_x >= $upholex2-$upholew2 and $point_y <= $upholey2+$upholew2 and $point_y >= $upholey2-$upholew2)
            { $point_x =$upholex2;
              $point_y =$upholey2;}
          $rowCount10++;  
      }
    }
    pg_free_result($result10);
  
    $isSqlText = FALSE;  
    $sql = "select plateid, holeid, holex, holey, holew, run_oid, runtype, pdf_oid, pdftype, hdate, note from platehole where plateid = '$plateid' ";

    $result = pg_exec($dbHandle, $sql);
    if ($result == 0) {
       print("SQL:\"$sql\"can not exec");
       pg_close($dbHandle);
       exit;
       }

    $resultNumRows = pg_numrows($result);
    if($resultNumRows > 0){
      $rowCount = 0;     

    while ($rowCount < $resultNumRows) {
       $data = pg_fetch_object($result, $rowCount);   
       $upplateid       = $data->plateid ;  
       $upholeid        = $data->holeid;

       $upholex         = $data->holex;
       $upholey         = $data->holey;
       $upholew         = $data->holew;
       if ($point_x <= $upholex+$upholew and $point_x >= $upholex-$upholew and $point_y <= $upholey+$upholew and $point_y >= $upholey-$upholew)
       {
     
         $uprun_oid       = $data->run_oid ;
         $upruntype       = $data->runtype ;
         $uppdf_oid       = $data->pdf_oid ;
         $uppdftype       = $data->pdftype ;
         $uphdate         = $data->hdate ;
          $upnote          = $data->note ;

         $sql7 = "select gelid, gelspotid, dplateid, dholeid, plateid, holeid, mapid, spotid "
                ."from limslink where (plateid = '$plateid' and holeid='$upholeid') ";

         $result7 = pg_exec($dbHandle, $sql7);     // 
         if ($result7 == FALSE) {                 // 
            print("\"$sql7\"can not exec postgreSQL db");
            exit;                                 // 
            }
         $resultNumRows7 = pg_numrows($result7);   // 
    
         if($resultNumRows7 > 0){ 
           $rowCount7 = 0;     
       
           while ($rowCount7 < $resultNumRows7) {
             $data7 = pg_fetch_object($result7, $rowCount7);   
             $upgelid    = $data7->gelid      ; $upgelspotid = $data7->gelspotid ;
             $updplateid = $data7->dplateid   ; $updholeid   = $data7->dholeid ;
             $upmapid    = $data7->mapid      ; $upspotid    = $data7->spotid ;
            $rowCount7++;      
           }
         }

        print("<FORM ACTION=\"dataup2.php\" METHOD=\"get\">\n");

        print("<HTML>\n"); 
        print("<HEAD>\n"); 
        print("<TITLE>MS plate Map of ".$plateid."</TITLE>\n"); 
        print("</HEAD>\n"); 
        print("<BODY>\n"); 
        print("<CENTER><FONT SIZE=\"5\">Update or delete well data of MS plate</FONT>\n"); 
        print("<TABLE><TR><TD width=\"280\"></TD><TD>\n"); 
        print("<A HREF=\"gdprint.php?username=$username&password=$password&plateid=$plateid\">\n");
        print("[Back to MS plate map page]</A></TD></TR></TABLE><HR><TABLE BORDER=\"3\">\n");
   
        print("<TR><TD>MS plate ID       </TD><TD>\n");
        print("<INPUT TYPE=\"text\" SIZE=\"32\" MAXLENGTH=\"32\" NAME=\"plateid\"  VALUE=\"$upplateid\"></TD></TR>\n"); 
        print("<TR><TD>Well ID        </TD><TD>\n");
        print("<INPUT TYPE=\"text\" SIZE=\"12\" MAXLENGTH=\"12\" NAME=\"holeid\"  VALUE=\"$upholeid\"></TD></TR>\n");
        print("<TR><TD>Well x posi  </TD><TD>\n");
        print("<INPUT TYPE=\"text\" SIZE=\"4\" MAXLENGTH=\"4\"   NAME=\"holex\"   VALUE=\"$upholex\"></TD></TR>\n");
        print("<TR><TD>Well y posi  </TD><TD>\n");
        print("<INPUT TYPE=\"text\" SIZE=\"4\" MAXLENGTH=\"4\"   NAME=\"holey\"   VALUE=\"$upholey\"></TD></TR>\n");
        print("<TR><TD>Well width  </TD><TD>\n");
        print("<INPUT TYPE=\"text\" SIZE=\"4\" MAXLENGTH=\"4\"   NAME=\"holew\"   VALUE=\"$upholew\"></TD></TR>\n");
        print("<TR><TD>Digestion plate ID  </TD><TD>\n");
        print("<INPUT TYPE=\"text\" SIZE=\"32\" MAXLENGTH=\"32\" NAME=\"dplateid\"  VALUE=\"$updplateid\"></TD></TR>\n");
        print("<TR><TD>Well ID(digestion plate)</TD><TD>\n");
        print("<INPUT TYPE=\"text\" SIZE=\"12\" MAXLENGTH=\"12\" NAME=\"dholeid\" VALUE=\"$updholeid\"></TD></TR>\n");
        print("<TR><TD>Date                </TD><TD>\n");
        print("<INPUT TYPE=\"text\" SIZE=\"12\" MAXLENGTH=\"12\" NAME=\"hdate\"   VALUE=\"$uphdate\"></TD></TR>\n");
        print("<TR><TD>Note      </TD><TD>\n");
        print("<textarea NAME=\"note\" rows=\"2\" cols=\"50\"  wrap=\"soft\" >$upnote</textarea></TD></TR>\n");
        print("<TR><TD align=\"right\">(".$uprun_oid.")".$upruntype."</TD>");
        print("<TD><a href=\"openfile.php?oid=$uprun_oid&type=$upruntype&username=$username&"
             ."password=$password&plateid=$upplateid\">Download MS data file </a></TD></TR>");
        print("<TR><TD align=\"right\">(".$uppdf_oid.")".$uppdftype."</TD>");
        print("<TD><a href=\"openfile.php?oid=$uppdf_oid&type=$uppdftype&username=$username&"
             ."password=$password&plateid=$upplateid\">Download protein identification file</a></TD></TR>");
 
 
        if($resultNumRows7 > 0){ 
          print("<TR><TD>1&2DE-gel    ID       </TD><TD> $upgelid  </TD></TR>\n");
          print("<TR><TD>SSP number(1&2DE-gel) </TD><TD> $upgelspotid </TD></TR>\n");
          print("<TR><TD COLSPAN=\"2\">\n");
          print("<A HREF=\"gel2despot_bin.php?width=$upholew&pointx=$upholex&pointy=$upholey&"
           ."plateid=$plateid&gelid=$upgelid&gelspotid=$upgelspotid&username=$username&password=$password\">"
           ."Detect spot (2DE-gel)</A></TD></TR>\n");
          print("<TR><TD>Digestion plate ID </TD><TD> $updplateid </TD></TR>\n");
          print("<TR><TD>Well ID(digestion plate)</TD><TD> $updholeid </TD></TR>\n");
          print("<TR><TD COLSPAN=\"2\">\n");
          print("<A HREF=\"dgplatehole_bin.php?width=$upholew&pointx=$upholex&pointy=$upholey&"
           ."plateid=$plateid&dplateid=$updplateid&dholeid=$updholeid&username=$username&password=$password\">"
           ."Detect Well (digestion plate)</A></TD></TR>\n");
          print("<TR><TD>2DPAGE map ID       </TD><TD> $upmapid  </TD></TR>\n");
          print("<TR><TD>Spot number(2DPAGE map) </TD><TD> $upspotid </TD></TR>\n");
          print("<TR><TD COLSPAN=\"2\">\n");
print("<A HREF=\"mapspot_bin.php?width=$upholew&pointx=$upholex&pointy=$upholey&username=$username&password=$password&"
            ."mapid=$upmapid&spotid=$upspotid&plateid=$plateid\">Detect spot of 2DPAGE database </A></TD></TR>\n");
        }
        else
         { print("<TR><TD COLSPAN=\"2\" ALIGN=\"center\"> NO linked data !</TD></TR>\n"); }
       print("<input type=\"hidden\" name=\"updplateid\" value=$updplateid>\n"); 
       print("<input type=\"hidden\" name=\"updholeid\"    value=$updholeid>\n"); 
       print("<input type=\"hidden\" name=\"username\"    value=$username>\n"); 
       print("<input type=\"hidden\" name=\"password\" value=$password>\n"); 
       print("<TR><TD colspan=\"2\"  align=\"right\"><INPUT TYPE=\"submit\" VALUE=\"Update well data of MS plate\"></TD></TR>\n");
       print("</FORM>\n");
 
       print("<FORM ACTION=\"runupload.php\" method=\"post\" enctype=\"multipart/form-data\">\n");
       print("<TR><TD><input type=\"file\" name=\"filename\" ></TD>\n");
       print("<INPUT TYPE=\"hidden\" NAME=\"run_oid\" VALUE=\"$uprun_oid\">\n");
       print("<INPUT TYPE=\"hidden\" NAME=\"plateid\" VALUE=\"$upplateid\">\n");
       print("<INPUT TYPE=\"hidden\" NAME=\"holeid\" VALUE=\"$upholeid\">\n");
       print("<input type=\"hidden\" name=\"username\" value=$username>\n"); 
       print("<input type=\"hidden\" name=\"password\" value=$password>\n"); 
       print("<TD><INPUT TYPE=\"submit\" VALUE=\"Upload MS data file\"></FORM></TD></TR>\n");

       print("<FORM ACTION=\"pdfupload.php\" method=\"post\" enctype=\"multipart/form-data\">\n");
       print("<TR><TD><input type=\"file\" name=\"filename\" ></TD>\n");
       print("<INPUT TYPE=\"hidden\" NAME=\"pdf_oid\" VALUE=\"$uppdf_oid\">\n");
       print("<INPUT TYPE=\"hidden\" NAME=\"plateid\" VALUE=\"$upplateid\">\n");
       print("<INPUT TYPE=\"hidden\" NAME=\"holeid\"  VALUE=\"$upholeid\" >\n");
       print("<input type=\"hidden\" name=\"username\" value=$username>\n"); 
       print("<input type=\"hidden\" name=\"password\" value=$password>\n"); 
       print("<TD><INPUT TYPE=\"submit\" VALUE=\"Upload protein identification file\"></FORM></TD></TR>\n");

       print("<FORM ACTION=\"delchek.php\" METHOD=\"get\">\n"); 
       print("<INPUT TYPE=\"hidden\" NAME=\"plateid\" VALUE=\"$upplateid\">\n");
       print("<INPUT TYPE=\"hidden\" NAME=\"holeid\" VALUE=\"$upholeid\">\n");
       print("<input type=\"hidden\" name=\"run_oid\" value=$uprun_oid>\n"); 
       print("<input type=\"hidden\" name=\"pdf_oid\" value=$uppdf_oid>\n"); 
       print("<input type=\"hidden\" name=\"username\" value=$username>\n"); 
       print("<input type=\"hidden\" name=\"password\" value=$password>\n"); 
       print("<TR><TD colspan=\"2\" align=\"right\"><INPUT TYPE=\"submit\" VALUE=\"Delete well data of MS plate\"></TD></TR>\n");
        print("</FORM>\n");
        print("</TABLE></CENTER></BODY></HTML>\n");
        pg_free_result($result); 
        pg_free_result($result7); 
        exit;
       }
      $rowCount++;                          
     }
    }

    print("<HTML>\n"); 
    print("<HEAD>\n"); 
    print("<TITLE> Target plate Map of ".$plateid."</TITLE>\n"); 
    print("</HEAD>\n"); 
    print("<BODY>\n"); 

    print("<FORM ACTION=\"./gdprint.php\" target=\"_top\">\n"); 
    print("<CENTER><FONT SIZE=\"5\"><I>MS plate map of ".$plateid." </I></FONT></CENTER>\n"); 
      print("<input type=\"hidden\" name=\"point_x\" value=$point_x>\n"); 
      print("<input type=\"hidden\" name=\"point_y\" value=$point_y>\n"); 
      print("<input type=\"hidden\" name=\"width\" value=$width>\n"); 
      print("<input type=\"hidden\" name=\"plateid\" value=\"$plateid\">\n"); 
      print("<input type=\"hidden\" name=\"username\" value=$username>\n"); 
      print("<input type=\"hidden\" name=\"password\" value=$password>\n"); 
      print("<input type=\"hidden\" name=\"IMAGE\" value=$IMAGE>\n"); 
      print("<DIV ALIGN=\"right\"><input type=\"submit\" value=\"For print\"></FORM>\n"); 
      print("<A HREF=\"plateupdate.php?username=$username&password=$password&plateid=$plateid\">");
      print(" [Update MS plate data]</A>  \n");
      print("<A HREF=\"platelogin.php?username=$username&plateid=$plateid\">");
      print(" [Back to login page]</A></DIV>\n");
    print("<HR SIZE=\"7\">\n"); 

    print("<FORM ACTION=\"./spotposi.php\" >\n"); 

      print("<input type=\"hidden\" name=\"point_x\" value=$point_x>\n"); 
      print("<input type=\"hidden\" name=\"point_y\" value=$point_y>\n"); 
      print("<input type=\"hidden\" name=\"width\" value=$width>\n"); 
      print("<input type=\"hidden\" name=\"updholeid\" value=$updholeid>\n"); 
      print("<input type=\"hidden\" name=\"holenumber\" value=$holenumber>\n"); 
      print("<input type=\"hidden\" name=\"username\" value=$username>\n"); 
      print("<input type=\"hidden\" name=\"password\" value=$password>\n"); 
    print("<input type=\"hidden\" name=\"plateid\" value=$plateid>\n"); 
    print("<input type=\"submit\" value=\"Detect the well position !\">\n"); 
    print("</FORM>\n"); 
    print("<FORM ACTION=\"./gdprint.php?\" >\n"); 
      print("<input type=\"hidden\" name=\"plateid\" value=\"$plateid\">\n"); 
      print("<input type=\"hidden\" name=\"username\" value=$username>\n"); 
      print("<input type=\"hidden\" name=\"password\" value=$password>\n"); 
      print("<input type=\"hidden\" name=\"IMAGE\" value=$IMAGE>\n"); 
      print("<input type=\"hidden\" name=\"width\" value=$width>\n"); 
     print(" position x : $point_x y : $point_y\n"); 
    print("<CENTER>\n"); 
    print("<TABLE BORDER=\"2\">\n"); 
    print("<TR>\n"); 
    print("<TD>\n"); 
    print("<INPUT TYPE=\"IMAGE\" SRC=\"gdpimage.php?point_x=$point_x&point_y=$point_y&width=$width&plateid=$plateid&IMAGE=$IMAGE\" NAME=\"point\">\n"); 

    print("</FORM>\n"); 
    print("</TD></TR>\n"); 
    print("</TABLE>\n"); 
    print("</CENTER> \n"); 
   pg_free_result($result); 
   
   }
   else {

    print("<FORM ACTION=\"gdprint.php\" METHOD=\"get\">\n");
    print("<HTML>\n"); 
    print("<HEAD>\n"); 
    print("<TITLE>Add MS plate data of ".$plateid."</TITLE>\n"); 
    print("</HEAD>\n"); 
    print("<BODY>\n"); 
    print("<H2><CENTER>Add MS plate data of ".$plateid."</H2></CENTER>");
    print("<CENTER><TABLE><TR><TD width=\"80\"></TD><TD>\n"); 
    print("<A HREF=\"limsmain.htm\"> [ Back to main page ]</A></TD></TR></TABLE></CENTER>");
    print("<HR>");
    print("<CENTER><TABLE BORDER=\"2\">\n"); 
    print("<TR><TD>Plate ID (Max 32 chara)</TD><TD>\n");
    print("<INPUT TYPE=\"text\" SIZE=\"32\" MAXLENGTH=\"32\"  NAME=\"plateid\"       VALUE=\"$plateid\"></TD></TR>\n"); 
    print("<TR><TD>User name     </TD><TD>\n");
    print("<INPUT TYPE=\"text\" SIZE=\"30\" MAXLENGTH=\"30\"  NAME=\"username\" VALUE=\"$username\"></TD></TR>\n");
    print("<TR><TD>Password      </TD><TD>\n");
    print("<INPUT TYPE=\"password\" SIZE=\"30\" MAXLENGTH=\"30\"  NAME=\"password\" VALUE=\"$password\"></TD></TR>\n");
    print("<TR><TD>Plate name    </TD><TD>\n");
    print("<INPUT TYPE=\"text\" SIZE=\"60\" MAXLENGTH=\"60\"  NAME=\"platename\"     VALUE=\"$upplatename\"></TD></TR>\n");
    print("<TR><TD>date          </TD><TD>\n");
    $datestamp = date("Y/n/j");
    print("<INPUT TYPE=\"text\" SIZE=\"12\" MAXLENGTH=\"12\"  NAME=\"pdate\"    VALUE=\"$datestamp\"></TD></TR>\n");
    print("<TR><TD>Number of well</TD><TD>\n");
    print("<INPUT TYPE=\"text\" SIZE=\"30\" MAXLENGTH=\"30\"  NAME=\"holenumber\"  VALUE=\"384\"></TD></TR>\n");
    print("<TR><TD>Note      </TD><TD>\n");
    print("<textarea NAME=\"pnote\" rows=\"4\" cols=\"50\"  wrap=\"soft\" >" . $uppnote ."</textarea></TD></TR>\n");
    
    print("<TR><TD><input type=\"hidden\" name=\"plateadd\" value=\"on\">\n"); 
    print("<INPUT TYPE=\"hidden\" NAME=\"username\" VALUE=\"$username\">\n");
    print("<INPUT TYPE=\"hidden\" NAME=\"password\" VALUE=\"$password\">\n");
    print("<input type=\"hidden\" name=\"IMAGE\" value=\"plate.jpg\">\n");
    print("<INPUT TYPE=\"submit\" VALUE=\"Add MS plate data\"></TD><TD><INPUT TYPE=\"reset\" VALUE=\"Clear\">\n");
    print("</FORM>\n");
    print("</TD></TR></TABLE></CENTER>\n");
    
    print("</HTML>\n"); 
       exit;
   }
  ?>
