# Supplementary material for: Development of an open source laboratory information management system for 2-D gel electrophoresis-based proteomics workflow
Source: BMC Bioinformatics. 2006 Oct 4;7:430. doi: 10.1186/1471-2105-7-430 (PMC1599757; doi:10.1186/1471-2105-7-430)
Supplement: Additional File 1 — Our program of LIMS. The file is a compressed file that includes all PHP scripts, sql and html files of our LIMS. Please install Apache revision 1.3.34 or later, PostgreSQL revision 7.4.3 or later, PHP revision 4.3.7 or later and GD library revision 2.0.27 or later in advance of setting up the LIMS. The LIMS is licensed under GNU Lesser General Public License. Please set up as follows. tar zxvf LIPAGE_0.88.tar.gz. mv LIMS/usr/local/apache/htdocs. Please read/usr/local/apache/htdocs/LIMS/README. [file 1471-2105-7-430-S1.gz › LIMS/gel2deall.php]

<?php
  
    $dbHandle = pg_connect("host=localhost port=5432 dbname=proteomedb");
  if ($dbHandle == 0) {
    print("cannot connect <BR>\n");
    exit;
  }
 print("<HTML>\n"); 
 print("<HEAD>\n"); 
 print("<TITLE>1&2DE-gel list</TITLE>\n"); 
 print("<META HTTP-EQUIV=\"Cache-Control\" CONTENT=\"no-cache\"> \n"); 
 print("</HEAD>\n"); 
 print("<BODY>\n"); 
 print("<center><H2>1 & 2DE-gel list </H2>\n"); 
 print("<TABLE border=3>\n"); 
 print("<TR><TD><I>User name</I></TD>\n");
 print("<TD><I>1&2DE-gel ID</I></TD><TD><I>1&2DE-gel name</I></TD><TD><I>Date</I></TD><TD><I>Image</I></TD></TR>\n");

 

 $sql = "select gelid, gelusername, gelname, geldate, gelimage, gelicon, gelicon_oid from gel2de "
        ."order by gelusername, gelid asc";

  $result = pg_exec($dbHandle, $sql);
  if ($result == 0) {
    print("SQL:\"$sql\"can not exec");
    pg_close($dbHandle);
    exit;
  }

  $resultNumRows = pg_numrows($result);
  if($resultNumRows > 0){
     $rowCount = 0;     

    while ($rowCount < $resultNumRows) {
    $data = pg_fetch_object($result, $rowCount);   
      $upgelid           = $data->gelid;
      $upgelusername     = $data->gelusername;
      $upgelname         = $data->gelname;
      $upgeldate         = $data->geldate;
      $upgelimage        = $data->gelimage;
      $upgelicon         = $data->gelicon;
      $upgelicon_oid     = $data->gelicon_oid;
 print("<TR></TD><TD>$upgelusername</TD><TD>");
 print("<A HREF=\"gellogin.php?username=$upgelusername&gelid=$upgelid&gelimage=$upgelimage\">$upgelid</A></TD>\n");
 print("<TD>$upgelname</TD><TD>$upgeldate</TD>");
 print("<TD><IMG SRC=\"openicon.php?oid=$upgelicon_oid&gelicon=$upgelicon\" WIDTH=120></TD></TR>\n");
       $rowCount++;  
    }
  }
  pg_free_result($result);
  
  
  print("</TABLE></CENTER>\n"); 
  print("</BODY>\n"); 
  print("</HTML>\n"); 
  

  ?>
