# Supplementary material for: Development of an open source laboratory information management system for 2-D gel electrophoresis-based proteomics workflow
Source: BMC Bioinformatics. 2006 Oct 4;7:430. doi: 10.1186/1471-2105-7-430 (PMC1599757; doi:10.1186/1471-2105-7-430)
Supplement: Additional File 1 — Our program of LIMS. The file is a compressed file that includes all PHP scripts, sql and html files of our LIMS. Please install Apache revision 1.3.34 or later, PostgreSQL revision 7.4.3 or later, PHP revision 4.3.7 or later and GD library revision 2.0.27 or later in advance of setting up the LIMS. The LIMS is licensed under GNU Lesser General Public License. Please set up as follows. tar zxvf LIPAGE_0.88.tar.gz. mv LIMS/usr/local/apache/htdocs. Please read/usr/local/apache/htdocs/LIMS/README. [file 1471-2105-7-430-S1.gz › LIMS/gel2decopy2.php]

<?php
  print("<HTML>\n"); 

    $dbHandle = pg_connect("host=localhost port=5432 dbname=proteomedb");
     if ($dbHandle == 0) {
      print("cannot connect <BR>\n");
      exit;
     }
   $sql20 = "select username, password, affiliation, Note "
          ."from limsuser where username = '$gelusername'  and  password = '$gelpassword' ";
  
      $result20 = pg_exec($dbHandle, $sql20);     // 
      if ($result20 == FALSE) {                 // 
      print("\"$sql20\"can not exec postgreSQL db");
      exit;                                 // 
      }
      $resultNumRows20 = pg_numrows($result20);   // 
   if($resultNumRows20 <= 0){ print("<HTML><center>User Password is incorrect !<BR></center></HTML>");  exit; }


  print("gelid=".$gelid."<BR>\n");
  print("mapid=".$mapid."<BR>\n");

   $sql4 = "select gelid, gelusername, gelname, geldate, gelimage, gel_oid, gelicon, gelicon_oid from gel2de "
          ."where gelid = '$gelid' and gelusername='$gelusername' ";

   $result4 = pg_exec($dbHandle, $sql4);
   if ($result4 == 0) {
      print("SQL4:\"$sql4\"can not exec");
      pg_close($dbHandle);
      exit;
     }
     $rowCount4 = 0;     
     $resultNumRows4 = pg_numrows($result4);

   if($resultNumRows4 > 0){
         $data4 = pg_fetch_object($result4, $rowCount4);   
         $gelimage      = $data4->gelimage ;
         $gel_oid       = $data4->gel_oid ;
         $gelicon       = $data4->gelicon ;
         $gelicon_oid   = $data4->gelicon_oid ;
         
         print("gelimage:" . $gelimage . "<BR>\n");
         print("gel_oid:" . $gel_oid . "<BR>\n");
         print("gelicon:" . $gelicon . "<BR>\n");
         print("gelicon_oid:" . $gelicon_oid . "<BR>\n");
     }else
     {
           print("Your username isn't the username of the copy gel. You can not copy"); exit;     }

    
    $prname          = "";
    $molecularmass   = "";
    $thmolecularmass = "";
    $isopoint        = "";
    $thisopoint      = "";
    $state1          = "";
    $prexpression1   = "";
    $state2          = "";
    $prexpression2   = "";
    $enzyme          = "";
    $peptidemass     = "";
    $swissprotid     = "";
    $swissproturl    = "";
    $emblid          = "";
    $emblurl         = "";
    $pathologicaldb  = "";
    
     $sql2 = "select gelid, gelspotid, gelspotx, gelspoty, gelspotw, "
            ."gelsetid, gelsetspotid, geldate, gelnote from gel2despot where gelid = '$gelid' ";


         $result2 = pg_exec($dbHandle, $sql2);
      
      if ($result2 == 0) {
         print("SQL:\"$sql2\"can not exec");
         pg_close($dbHandle);
         exit;
       }

       $resultNumRows = pg_numrows($result2);
       print("resultNumRows=".$resultNumRows."<BR>\n");
       
     if($resultNumRows > 0){
      $rowCount2 = 0;     

      while ($rowCount2 < $resultNumRows) {
       $data2 = pg_fetch_object($result2, $rowCount2);   
       $upgelid          = $data2->gelid ;  
       $upgelspotid      = $data2->gelspotid;
       $upgelsetid       = $data2->gelsetid ;  
       $upgelsetspotid   = $data2->gelsetspotid;
       $upgelspotx       = $data2->gelspotx;
       $upgelspoty       = $data2->gelspoty;
       $upgelspotw       = $data2->gelspotw;
       
       
           $sql3 = "INSERT INTO ptmig "
            ."VALUES ('$mapid','$upgelsetspotid','$upgelsetspotid','$molecularmass',"
            ."'$thmolecularmass','$isopoint','$thisopoint','$upgelspotx ','$upgelspoty',"
            ."'$upgelspotw','$state1',"
            ."'$prexpression1','$state2','$prexpression2','$enzyme',"
            ."'$peptidemass','$swissprotid','$swissproturl',"
            ."'$emblid','$emblurl','$pathologicaldb' )";

          $result3 = pg_exec($dbHandle, $sql3);
             if ($result3 == 0) {
             print("SQL:\"$sql3\"can not exec<BR>");
             pg_close($dbHandle);
             exit;
             }
         pg_freeresult($result3);                    


    $sql12 = "UPDATE limslink SET mapid ='$mapid', spotid='$upgelsetspotid'"
          ." where gelsetid = '$upgelsetid' and gelsetspotid ='$upgelsetspotid'";

    $result12 = pg_exec($dbHandle, $sql12);
          if ($result12 == 0) {
         print("SQL:\"$sql12\"can not exec<BR>");
         pg_close($dbHandle);
         exit;
       }
    pg_freeresult($result12);                    

              $rowCount2++;   
       }
       
     }else
     {    print("No spot in the gel of the analysis set ID  <BR>\n");  exit;}


     $dbHandle = pg_connect("host=localhost port=5432 dbname=proteomedb");
        if ($dbHandle == 0) {
        print("cannot connect <BR>\n");
        exit;
        }
 
 if ($gel_oid != 0){
 
    $sql5 = "select gelimage, gel_oid, gelicon, gelicon_oid from headlim where mapid = '$mapid' ";
    $result5 = pg_exec($dbHandle, $sql5);
          if ($result5 == 0) {
         print("SQL5:\"$sql5\"can not exec<BR>");
         pg_close($dbHandle);
         exit;
       }

     $rowCount5 = 0;     
     $resultNumRows5 = pg_numrows($result5);

   if($resultNumRows4 > 0){
         $data5 = pg_fetch_object($result5, $rowCount4);   
         $delgelimage      = $data5->gelimage ;
         $delgel_oid       = (integer)$data5->gel_oid ;
         $delgelicon       = $data5->gelicon ;
         $delgelicon_oid   = (integer)$data5->gelicon_oid ;
         print("delgelimage:" . $delgelimage . "<BR>\n");
         print("delgel_oid:" . $delgel_oid . "<BR>\n");
         print("delgelicon:" . $delgelicon . "<BR>\n");
         print("delgelicon_oid:" . $delgelicon_oid . "<BR>\n");
     }

      pg_close($dbHandle);
      $conn = pg_connect("host=localhost port=5432 dbname=proteomedb");
      if ($conn == 0) {
       print("conn cannot connect <BR>\n");
       exit;
       }

     pg_query($conn,"BEGIN");

  if ($gel_oid != ""){
     $result = pg_lo_export($gel_oid,"/tmp/$gelimage");
        if ($result == FALSE) {
        pg_close($conn);
        print("You can not export. File does not exist <BR>\n");
        exit;
        }

     $oid2 = pg_lo_import($conn, "/tmp/$gelimage");
        if ($oid2 == FALSE) {
        pg_close($conn);
        print("can not update (gelimage)<BR>\n");
        exit;
        }
     }
  if ($gelicon_oid != ""){    
     $result = pg_lo_export($gelicon_oid,"/tmp/$gelicon");
      if ($result == FALSE) {
       pg_close($conn);
       print("You can not export. File does not exist <BR>\n");
       exit;
       }
      
     $oid3 = pg_lo_import($conn, "/tmp/$gelicon");
        if ($oid3 == FALSE) {
        pg_close($conn);
        print("can not update (gelicon)<BR>\n");
        exit;
        }
      }
      
      pg_query($conn,"COMMIT");
      pg_close($conn);

    $dbHandle = pg_connect("host=localhost port=5432 dbname=proteomedb");
    if ($dbHandle == 0) {
       print("cannot connect <BR>\n");
       exit;
    }
  if ($gel_oid != ""){
      $sql8 = "UPDATE headlim SET gelimage='$gelimage', gel_oid='$oid2' where mapid = '$mapid' ";
    $result8 = pg_exec($dbHandle, $sql8);
          if ($result8 == FALSE) {
          print("SQL8:\"$sql8\"can not exec<BR>");
          pg_close($dbHandle);
          exit;
          }
     }

   if ($gelicon_oid != ""){    
       $sql18 = "UPDATE headlim SET gelicon='$gelicon', gelicon_oid='$oid3' where mapid = '$mapid' ";

       $result18 = pg_exec($dbHandle, $sql18);
          if ($result18 == FALSE) {
          print("SQL18:\"$sql18\"can not exec<BR>");
          pg_close($dbHandle);
          exit;
          }
    }


     $result9 = pg_exec($dbHandle ,"begin");
        if ($result9 == 0) {
        print("SQL9:\"$conn\"can not exec");
        pg_close($dbHandle);
        exit; }

  if ($delgel_oid != 0){
     $result6 = pg_lo_unlink($dbHandle ,$delgel_oid);
        if ($result6 == FALSE) {
        pg_close($dbHandle);
        print("can not unlink <BR>\n");
        exit; }
      print(" Unlink image gel oid!<BR>\n");
     }

  if ($delgelicon_oid != 0){
     $result7 = pg_lo_unlink($dbHandle ,$delgelicon_oid);
        if ($result7 == FALSE) {
        pg_close($dbHandle);
        print("can not unlink <BR>\n");
        exit;}
        print(" Unlink icon oid!<BR>\n");
    }

    pg_query($dbHandle,"COMMIT");
    pg_close($dbHandle);

 }                 
      print("copy OK  <BR></HTML>\n");
      print("<TABLE border=3>\n"); 
      print("<TR><TD><A HREF=\"mapprint.php?username=$username&password=$password&mapid=$mapid\">");
      print("Input or update spot data of 2DPAGE map</A></TD></TR>\n");
      print("<TR><TD><A HREF=\"hlimupdate.php?username=$username&password=$password&mapid=$mapid\">");
      print("Update other header data of 2DPAGE map</A></TD></TR>\n");
      print("</TABLE></HTML>\n");
 ?>
