# Supplementary material for: Development of an open source laboratory information management system for 2-D gel electrophoresis-based proteomics workflow
Source: BMC Bioinformatics. 2006 Oct 4;7:430. doi: 10.1186/1471-2105-7-430 (PMC1599757; doi:10.1186/1471-2105-7-430)
Supplement: Additional File 1 — Our program of LIMS. The file is a compressed file that includes all PHP scripts, sql and html files of our LIMS. Please install Apache revision 1.3.34 or later, PostgreSQL revision 7.4.3 or later, PHP revision 4.3.7 or later and GD library revision 2.0.27 or later in advance of setting up the LIMS. The LIMS is licensed under GNU Lesser General Public License. Please set up as follows. tar zxvf LIPAGE_0.88.tar.gz. mv LIMS/usr/local/apache/htdocs. Please read/usr/local/apache/htdocs/LIMS/README. [file 1471-2105-7-430-S1.gz › LIMS/gel2desearch.php]

<?php
  print("<HTML>\n");
  print("<HEAD>\n");
  print("<META HTTP-EQUIV=\"Content-Type\" CONTENT=\"text/html\; charset=euc\">\n");
  print("<TITLE>TMIG-2D DATABASE XML DATA INPUT</TITLE>\n");
  print("</HEAD>\n");
  print("<BODY>\n");
  print("<H2><CENTER>Spot data of 1&2DE-gel by keyword search </H2></CENTER>\n");
  print("<CENTER><TABLE><TR><TD width=\"80\"></TD><TD>\n"); 
  print("<A HREF=\"limssearch.htm\"> [ Back to keyword search page ]</A></TD></TR></TABLE></CENTER>");
 
  print("<HR>\n");
  if ('{$_GET["searchWord"]}'== "") {
    print("No search word<BR>\n");
    exit;
  }
  $connectDbName = "host=localhost port=5432 dbname=proteomedb";
  $dbHandle = pg_connect($connectDbName);
  if ($dbHandle == FALSE) {
    print("can not connect database<BR>\n");
    exit;
  }
  
    $sql = "select gelid, gelspotid, gelspotx, gelspoty, gelspotw, geldate, gelnote"
  ." from gel2despot where ((gelnote ilike '%{$_GET["searchWord"]}%') or (gelspotid ilike '%{$_GET["searchWord"]}%'))"
    ."order by gelid ,gelspotid asc" ;

  $result = pg_exec($dbHandle, $sql);
  if ($result == 0) {
    print("SQL:\"$sql\"can not exec");
    pg_close($dbHandle);
    exit;
  }

  $resultNumRows = pg_numrows($result);
  if($resultNumRows > 0){
   $rowCount = 0;     

   while ($rowCount < $resultNumRows) {
     $data = pg_fetch_object($result, $rowCount);   

    $upgelid          = $data->gelid ;
    $upgelspotid      = $data->gelspotid ;
    $upgelspotx       = $data->gelspotx;       
    $upgelspoty       = $data->gelspoty;
    $upgelspotw       = $data->gelspotw;
    $upgeldate        = $data->geldate ;
    $upgelnote        = $data->gelnote ;
    print("<center>\n"); 
    print("<FORM ACTION=\"gelsearchlogin.php\" METHOD=\"get\">\n");
    print("<TABLE BORDER=\"3\">\n"); 
    print("<TR><TH>1&2DE-gel ID         </TH><TD>$upgelid</TD></TR>\n");
    print("<TR><TD>SSP number         </TD><TD>$upgelspotid</TD></TR>\n");


    print("<TR><TD>Date             </TD><TD>$upgeldate</TD></TR>\n");
    print("<TR><TD>Note             </TD><TD>$upgelnote</TD></TR>\n");

    print("<input type=\"hidden\" name=\"gelid\" value=\"$upgelid\">\n"); 
    print("<input type=\"hidden\" name=\"gelspotid\"  value=\"$upgelspotid\">\n"); 
    print("<INPUT TYPE=\"hidden\" NAME=\"searchWord\" VALUE=\"$searchWord\">\n");
    print("<INPUT TYPE=\"hidden\" NAME=\"point_x\" VALUE=\"$upgelspotx\">\n");
    print("<INPUT TYPE=\"hidden\" NAME=\"point_y\" VALUE=\"$upgelspoty\">\n");
    print("<INPUT TYPE=\"hidden\" NAME=\"width\" VALUE=\"$upgelspotw\">\n");
    print("<TR><TD colspan=\"2\"><INPUT TYPE=\"submit\" VALUE=\"Update or delete spot data of 1&2DE-gel\"></TD></TR>\n ");
    print("</TABLE>\n");
    print("</FORM>\n");
    print("</center>\n"); 
    $rowCount++;    

   }
  } else { 
        $sql2 = "select gelid, gelspotid, dplateid, dholeid, plateid, holeid, mapid, spotid "
           ."from limslink where ((DHOLEID ilike '%{$_GET["searchWord"]}%') or "
           ." (HOLEID ilike '%{$_GET["searchWord"]}%'))";

    $result2 = pg_exec($dbHandle, $sql2);     // 
    if ($result2 == FALSE) {                 // 
      print("\"$sql2\"can not exec postgreSQL db");
      exit;                                 // 
    }
    $resultNumRows2 = pg_numrows($result2);   // 
 
   if($resultNumRows2 > 0){ 
   $rowCount2 = 0;     

   while ($rowCount2 < $resultNumRows2) {
    $data2 = pg_fetch_object($result2, $rowCount2);   
    $upplateid    = $data2->plateid   ;
    $upholeid     = $data2->holeid ;
    $updplateid   = $data2->dplateid   ;
    $updholeid    = $data2->dholeid ;
    $upgelspotid  = $data2->gelspotid ;
    $upgelid      = $data2->gelid ;
     
     
      if ($data2->gelid  =! '' and  $data2->gelspotid  =! '')
      {    
      $sql3 = "select gelid, gelspotid, gelspotx, gelspoty, gelspotw, geldate, gelnote"
    ." from gel2despot  where gelid ='$upgelid' and gelspotid ='$upgelspotid' ";
    
   $result3 = pg_exec($dbHandle, $sql3);
  if ($result3 == 0) {
    print("SQL3:\"$sql3\"can not exec");
    pg_close($dbHandle3);
    exit;
  }

     $resultNumRows3 = pg_numrows($result3);
  if($resultNumRows3 > 0){
   $rowCount3 = 0;     

     while ($rowCount3 < $resultNumRows3) {
     $data3 = pg_fetch_object($result3, $rowCount3);   
     $upgelid         = $data3->gelid ;  
     $upgelspotid     = $data3->gelspotid;
     $upgelspotx      = $data3->gelspotx;       
     $upgelspoty      = $data3->gelspoty;
     $upgelspotw      = $data3->gelspotw;
     $upgeldate       = $data3->geldate ;  
     $upgelnote       = $data3->gelnote ;

    print("<center>\n"); 
    print("<FORM ACTION=\"gelsearchlogin.php\" METHOD=\"get\">\n");
    print("<TABLE BORDER=\"3\">\n"); 
    print("<TR><TH>1&2DE-gel ID   </TH><TD>$upgelid</TD></TR>\n");
    print("<TR><TD>SSP number     </TD><TD>$upgelspotid</TD></TR>\n");
    print("<TR><TD>Date           </TD><TD>$upgeldate</TD></TR>\n");
    print("<TR><TD>Note           </TD><TD>$upgelnote</TD></TR>\n");

     print("<input type=\"hidden\" name=\"gelid\" value=\"$upgelid\">\n"); 
     print("<input type=\"hidden\" name=\"gelspotid\"  value=\"$upgelspotid\">\n"); 
     print("<INPUT TYPE=\"hidden\" NAME=\"searchWord\" VALUE=\"$searchWord\">\n");
     print("<INPUT TYPE=\"hidden\" NAME=\"point_x\" VALUE=\"$upgelspotx\">\n");
     print("<INPUT TYPE=\"hidden\" NAME=\"point_y\" VALUE=\"$upgelspoty\">\n");
     print("<INPUT TYPE=\"hidden\" NAME=\"width\"   VALUE=\"$upgelspotw\">\n");
     print("<TR><TD colspan=\"2\"><INPUT TYPE=\"submit\" VALUE=\"Update or delete spot data of 1&2DE-gel\"></TD></TR>\n ");
     print("</TABLE>\n");
     print("</FORM>\n");
     print("</center>\n");
     $rowCount3++;    
     }

       } 

    }else
      { print(" No data.  Bad key term! :1<BR>");
       pg_freeresult($result); 
       pg_freeresult($result2); 
        exit; }
         $rowCount2++;   
     }
   }else
      { print(" No data.  Bad key term! :1<BR>");
       pg_freeresult($result); 
       pg_freeresult($result2); 
        exit; }
   }

?>
