# Supplementary material for: Development of an open source laboratory information management system for 2-D gel electrophoresis-based proteomics workflow
Source: BMC Bioinformatics. 2006 Oct 4;7:430. doi: 10.1186/1471-2105-7-430 (PMC1599757; doi:10.1186/1471-2105-7-430)
Supplement: Additional File 1 — Our program of LIMS. The file is a compressed file that includes all PHP scripts, sql and html files of our LIMS. Please install Apache revision 1.3.34 or later, PostgreSQL revision 7.4.3 or later, PHP revision 4.3.7 or later and GD library revision 2.0.27 or later in advance of setting up the LIMS. The LIMS is licensed under GNU Lesser General Public License. Please set up as follows. tar zxvf LIPAGE_0.88.tar.gz. mv LIMS/usr/local/apache/htdocs. Please read/usr/local/apache/htdocs/LIMS/README. [file 1471-2105-7-430-S1.gz › LIMS/gel2despot_bin.php]

<?php
  if (('{$_GET["gelid"]}'== "") or ('{$_GET["gelspotid"]}'== "")){
    print("No mmapid or mspotid data<BR>\n");
    exit;
  }

  $dbHandle = pg_connect("host=localhost port=5432 dbname=proteomedb");
  if ($dbHandle == 0) {
    print("cannot connect <BR>\n");
    exit;
  }

  $sql2 = "select gelimage, gel_oid from gel2de where (gelid='$gelid')";
 
  $result2 = pg_exec($dbHandle, $sql2);
  if ($result2 == 0) {
    print("SQL2:\"$sql2\"can not exec");
    pg_close($dbHandle);
    exit;
  }
   $rowCountt = 0;     
   
        $resultNumRows2 = pg_numrows($result2);
  if($resultNumRows2 > 0){
  
   $data2 = pg_fetch_object($result2, $rowCountt);   
   $upgelimage           = $data2->gelimage;  
   $upoid            = $data2->gel_oid;  
   }

  $sql = "select gelid, gelspotid, gelspotx, gelspoty, gelspotw, geldate, gelnote from gel2despot where gelid = '$gelid' and gelspotid= '$gelspotid'";
 
  $result = pg_exec($dbHandle, $sql);
  if ($result == 0) {
    print("SQL:\"$sql\"can not exec");
    pg_close($dbHandle);
    exit;
  }


  $resultNumRows = pg_numrows($result);
  if($resultNumRows > 0){
   $rowCount = 0;     
       
   while ($rowCount < $resultNumRows) {
     $data = pg_fetch_object($result, $rowCount);   
     $upgelid          = $data->gelid ;  
     $upgelspotid      = $data->gelspotid;
     $upgelspotx        = $data->gelspotx;
     $upgelspoty        = $data->gelspoty;
     $upgelspotw        = $data->gelspotw;
     $upgeldate         = $data->geldate;
     $upgelnote         = $data->gelnote;

  print("<HTML>\n");
    print("<center><h3>Spot data in 1 & 2DE-gel</h3>\n");
    if ($dplateid !=""){
    print("<TABLE><TR><TD width=\"50\"></TD><TD>\n"); 
    print("<A HREF=\"gdgprint.php?dplateid=$dplateid&username=$username&password=$password&"
          ."width=$width&point.x=$pointx&point.y=$pointy\">"
          ." [ Back to the well data of digestion plate ]</A></TD></TR></TABLE>");}
    if ($plateid !=""){
     print("<TABLE><TR><TD width=\"50\"></TD><TD>\n"); 
     print("<A HREF=\"gdprint.php?plateid=$plateid&username=$username&password=$password&"
          ."width=$width&point.x=$pointx&point.y=$pointy\">"
          ." [ Back to the well data of MS plate ]</A></TD></TR></TABLE>");}
     if ($mapid !=""){
     print("<TABLE><TR><TD width=\"50\"></TD><TD>\n"); 
     print("<A HREF=\"mapprint.php?mapid=$mapid&username=$username&password=$password&"
          ."width=$width&point.x=$pointx&point.y=$pointy\">"
          ." [ Back to the spot data of 2DPAGE database ]</A></TD></TR></TABLE>");}
     
    print("<table border=\"3\"><TR><TD>1&2DE-gel ID</TD>\n");
    print("<TD>" . $upgelid . "</TD></TR>\n");
    print("<TR><TD>SSP number</TD>\n");
    print("<TD>" . $upgelspotid . "</TD></TR>\n");
    print("<TR><TD>Date</TD>\n");
    print("<TD>" . $upgeldate . "</TD></TR>\n");
    print("<TR><TD>Note</TD>\n");
    print("<TD>" . $upgelnote . "</TD></TR>\n");
    print("</table>\n");
    print("<IMG SRC=\"gdmimage2.php?point_x=$upgelspotx&point_y=$upgelspoty&width=$upgelspotw&gelid=$upgelid&oid=$upoid&IMAGE=$upgelimage\" ></center>\n"); 
    print("</HTML>\n");

    $rowCount++;                          
    }
   }
  else
  {    print("<HTML>NO SSP number in the 2DE-gel .<BR>\n");
    if ($dplateid !=""){
    print("<TABLE BORDER=\"3\"><TR><TD>\n"); 
    print("<A HREF=\"gdgprint.php?dplateid=$dplateid&username=$username&password=$password&"
          ."width=$width&point.x=$pointx&point.y=$pointy\">"
          ." [ Back to the well data of digestion plate ]</A></TD></TR></TABLE>");}
    if ($plateid !=""){
     print("<TABLE BORDER=\"3\"><TR><TD>\n"); 
     print("<A HREF=\"gdprint.php?plateid=$plateid&username=$username&password=$password&"
          ."width=$width&point.x=$pointx&point.y=$pointy\">"
          ." [ Back to the well data of MS plate ]</A></TD></TR></TABLE>");}
     if ($mapid !=""){
     print("<TABLE BORDER=\"3\"><TR><TD>\n"); 
     print("<A HREF=\"mapprint.php?mapid=$mapid&username=$username&password=$password&"
          ."width=$width&point.x=$pointx&point.y=$pointy\">"
          ." [ Back to the spot data of 2DPAGE database ]</A></TD></TR></TABLE>");}
  
  }
  ?>
