# Supplementary material for: Development of an open source laboratory information management system for 2-D gel electrophoresis-based proteomics workflow
Source: BMC Bioinformatics. 2006 Oct 4;7:430. doi: 10.1186/1471-2105-7-430 (PMC1599757; doi:10.1186/1471-2105-7-430)
Supplement: Additional File 1 — Our program of LIMS. The file is a compressed file that includes all PHP scripts, sql and html files of our LIMS. Please install Apache revision 1.3.34 or later, PostgreSQL revision 7.4.3 or later, PHP revision 4.3.7 or later and GD library revision 2.0.27 or later in advance of setting up the LIMS. The LIMS is licensed under GNU Lesser General Public License. Please set up as follows. tar zxvf LIPAGE_0.88.tar.gz. mv LIMS/usr/local/apache/htdocs. Please read/usr/local/apache/htdocs/LIMS/README. [file 1471-2105-7-430-S1.gz › LIMS/gelloginspotup.php]

<?php
  print("<HTML>\n");
  print("<HEAD>\n");
  print("<META HTTP-EQUIV=\"Content-Type\" CONTENT=\"text/html\; charset=euc\">\n");
  print("<TITLE>Update of spot Data of 1&2DE-gel </TITLE>\n");
  print("</HEAD>\n");
  print("<BODY>\n");
  print("<H2><CENTER>Update or delete the spot data of 1&2DE-gel </H2></CENTER>\n");
  print("<HR>\n");
  
    $dbHandle = pg_connect("host=localhost port=5432 dbname=proteomedb");
  if ($dbHandle == 0) {
    print("cannot connect <BR>\n");
    exit;
  }
  
     $sql8 = "select username, password, affiliation, Note "
          ."from limsuser where username = '$username'  and  password = '$password' ";
  
      $result8 = pg_exec($dbHandle, $sql8);     // 
      if ($result8 == FALSE) {                 // 
      print("\"$sql8\"can not exec postgreSQL db");
      exit;                                 // 
      }
      $resultNumRows8 = pg_numrows($result8);   // 
   if($resultNumRows8 <= 0){ print("<HTML><center>User Password is incorrect !<BR></center></HTML>");  exit; }
  
   $sql2 = "select gelid, gelusername, gelname, geldate, gelimage, gnote from gel2de "
        ."where gelid = '$gelid' and gelusername = '$username'";

  $result2 = pg_exec($dbHandle, $sql2);
  if ($result2 == 0) {
    print("SQL2:\"$sql2\"can not exec");
    pg_close($dbHandle);
    exit;
  }
  $resultNumRows2 = pg_numrows($result2);
  if($resultNumRows2 > 0){
  
       $sql = "select gelid, gelspotid, gelspotx, gelspoty, gelspotw, geldate, gelnote"
       ." from gel2despot  where gelid = '$gelid' and gelspotid = '$gelspotid' ";
  
       $result = pg_exec($dbHandle, $sql);
       if ($result == 0) {
        print("SQL:\"$sql\"can not exec");
        pg_close($dbHandle);
       exit;
        }

       $resultNumRows = pg_numrows($result);
       if($resultNumRows > 0){
       $rowCount = 0;     

       while ($rowCount < $resultNumRows) {
         $data = pg_fetch_object($result, $rowCount);   
         $upgelid        = $data->gelid ;  
         $upgelspotid    = $data->gelspotid;
         $upgelspotx     = $data->gelspotx;
         $upgelspoty     = $data->gelspoty;
         $upgelspotw     = $data->gelspotw;
     
         $upgeldate      = $data->geldate ;
         $upgelnote      = $data->gelnote ;


    print("<FORM ACTION=\"gelspotup.php\" METHOD=\"get\">\n");


  print("<center><TABLE BORDER=\"3\">\n"); 
 print("<TR><TD>1&2DE-gel ID       </TD><TD>\n");
 print("<INPUT TYPE=\"text\" SIZE=\"32\" MAXLENGTH=\"32\" NAME=\"gelid\"  VALUE=\"$upgelid\"></TD></TR>\n"); 
 print("<TR><TD>SSP number       </TD><TD>\n");
 print("<INPUT TYPE=\"text\" SIZE=\"12\" MAXLENGTH=\"12\" NAME=\"gelspotid\"  VALUE=\"$upgelspotid\"></TD></TR>\n");
 print("<TR><TD>Spot x posi  </TD><TD>\n");
 print("<INPUT TYPE=\"text\" SIZE=\"4\" MAXLENGTH=\"4\"   NAME=\"gelspotx\"   VALUE=\"$upgelspotx\"></TD></TR>\n");
 print("<TR><TD>Spot y posi  </TD><TD>\n");
 print("<INPUT TYPE=\"text\" SIZE=\"4\" MAXLENGTH=\"4\"   NAME=\"gelspoty\"   VALUE=\"$upgelspoty\"></TD></TR>\n");
 print("<TR><TD>Spot width  </TD><TD>\n");
 print("<INPUT TYPE=\"text\" SIZE=\"4\" MAXLENGTH=\"4\" NAME=\"gelspotw\" VALUE=\"$upgelspotw\"></TD></TR>\n");

 print("<TR><TD>Date                </TD><TD>\n");
 print("<INPUT TYPE=\"text\" SIZE=\"12\" MAXLENGTH=\"12\" NAME=\"geldate\"   VALUE=\"$upgeldate\"></TD></TR>\n");

 print("<TR><TD>Note      </TD><TD>\n");
 print("<textarea name=\"gelnote\" rows=\"3\" cols=\"80\" >");
 print($upgelnote);
 print("</textarea></TD><TR>\n");
// print("<INPUT TYPE=\"text\" SIZE=\"100\" MAXLENGTH=\"100\" NAME=\"gelnote\" VALUE=\"$upgelnote\"></TD></TR>\n");
   print("<input type=\"hidden\" name=\"username\" value=\"$username\">\n"); 
   print("<input type=\"hidden\" name=\"password\" value=\"$password\">\n"); 


    print("<TR><TD colspan=\"2\" align=\"center\"> " 
    ."<INPUT TYPE=\"submit\" VALUE=\"Update the spot data of 1&2DE-gel ID\"><INPUT TYPE=\"reset\" VALUE=\"Clear\">\n");
    print("</FORM></TD></TR>\n");

    print("<FORM ACTION=\"gelspotdelchk.php\" METHOD=\"get\">\n");
    print("<INPUT TYPE=\"hidden\" NAME=\"gelid\" VALUE=\"$upgelid\">\n");
    print("<INPUT TYPE=\"hidden\" NAME=\"gelspotid\" VALUE=\"$upgelspotid\">\n");
    print("<input type=\"hidden\" name=\"username\" value=\"$username\">\n"); 
    print("<input type=\"hidden\" name=\"password\" value=\"$password\">\n"); 
    print("<TR><TD colspan=\"2\" align=\"right\"><INPUT TYPE=\"submit\" VALUE=\"Delete spot data of 1&2DE-gel ID\"> " .
          "<INPUT TYPE=\"reset\" VALUE=\"Clear\"></TD></TR></TABLE></CENTER>\n");
    print("</FORM>\n");
    
        $rowCount++;
        }
    pg_freeresult($result); 
        }
    }
     else
        {
           pg_freeresult($result2); 
            print(" illigal password\n"); }
 ?>
