# Supplementary material for: Development of an open source laboratory information management system for 2-D gel electrophoresis-based proteomics workflow
Source: BMC Bioinformatics. 2006 Oct 4;7:430. doi: 10.1186/1471-2105-7-430 (PMC1599757; doi:10.1186/1471-2105-7-430)
Supplement: Additional File 1 — Our program of LIMS. The file is a compressed file that includes all PHP scripts, sql and html files of our LIMS. Please install Apache revision 1.3.34 or later, PostgreSQL revision 7.4.3 or later, PHP revision 4.3.7 or later and GD library revision 2.0.27 or later in advance of setting up the LIMS. The LIMS is licensed under GNU Lesser General Public License. Please set up as follows. tar zxvf LIPAGE_0.88.tar.gz. mv LIMS/usr/local/apache/htdocs. Please read/usr/local/apache/htdocs/LIMS/README. [file 1471-2105-7-430-S1.gz › LIMS/gelspotadd.php]

<?php
  print("<HTML>\n");
  print("DATA IN start!<BR>\n");

  $connectDbName = "host=localhost port=5432 dbname=proteomedb";
  $dbHandle = pg_connect($connectDbName);
  if ($dbHandle == FALSE) {
    print("can not connect database<BR>\n");
    exit;
  }
  if (('{$_GET["gelid"]}'== "") or ('{$_GET["gelspotid"]}'== "")){
    print("No plateid or holeid data<BR>\n");
    exit;
  }

    $sql2 = "select gelid, gelspotid, gelspotx, gelspoty, gelspotw, geldate, gelnote "
           ."from gel2despot where ((gelid = '$gelid') and (gelspotid = '$gelspotid'))  "
           ."order by gelid asc" ;

    $result2 = pg_exec($dbHandle, $sql2);     // 
    if ($result2 == FALSE) {                 // 
      print("\"$sql2\"can not exec postgreSQL db");
      exit;                                 // 
    }
    $resultNumRows = pg_numrows($result2);   // 
  if($resultNumRows > 0){ 
  print(" Duplicate data of SSP number! Input ERR ! Change SSP number!<BR>");
  print("<TABLE border=3>\n"); 
  print("<TR><TD><A HREF=\"inputgel2de.php?username=$username&password=$password&gelid=$gelid\">");
  print("Input or update other spot data</A></TD></TR></TABLE>\n");
  print("</HTML>\n");
  exit;
     }
    else { 


    $sql = "INSERT INTO gel2despot "
 ."VALUES ('{$_GET["gelid"]}','{$_GET["gelspotid"]}','{$_GET["gelspotx"]}','{$_GET["gelspoty"]}',"
 ."'{$_GET["gelspotw"]}','{$_GET["gelsetid"]}','{$_GET["gelsetspotid"]}','{$_GET["geldate"]}','{$_GET["gelnote"]}')";
  
    $result = pg_exec($dbHandle, $sql);
    pg_freeresult($result);                    

  print("2DE-gel spot DATA IN OK!\n");
  
        $sql5 = "select gelid, gelspotid from limslink where "
    ."gelid = '$gelid' and gelspotid='$gelspotid' " ;
    
    $result5 = pg_exec($dbHandle, $sql5);
    if ($result5 == FALSE) {                 
      print("\"$sql5\"can not exec postgreSQL db");
      exit;                                 
    }
    $resultNumRows5 = pg_numrows($result5);   // 
    
      if($resultNumRows5 > 0){ 
    $sql6 = "UPDATE limslink SET gelid ='$gelid',gelspotid='$gelspotid',gelsetid ='$gelsetid',"
          ."gelsetspotid='$gelsetspotid' where gelid = '$gelid' and gelspotid ='$gelspotid'";

   $result6 = pg_exec($dbHandle, $sql6);
    pg_freeresult($result6);    
      
    print("Set Data Update OK!\n");
    exit;
    } else
    {
       $dplateid ="";
       $dholeid  ="";
       $plateid ="";
       $holeid  ="";
       $mapid   ="";
       $spotid  ="";
   $sql8 = "INSERT INTO limslink "
   ."VALUES ('$gelid','$gelspotid','$dplateid','$dholeid',"
   ."'$plateid','$holeid','$mapid','$spotid','$gelsetid','$gelsetspotid')";
  
    $result8 = pg_exec($dbHandle, $sql8);
    pg_freeresult($result8);  
      
    print("Add spot data    OK!\n");
   }
  } 
   pg_freeresult($result2);                 // 
   print("</HTML>\n");
    
  print("<TABLE border=3>\n"); 
  print("<TR><TD><A HREF=\"inputgel2de.php?username=$username&password=$password&gelid=$gelid\">");
  print("Input or update other spot data</A></TD></TR></TABLE>\n");
  print("</HTML>\n");
?>
