# Supplementary material for: Development of an open source laboratory information management system for 2-D gel electrophoresis-based proteomics workflow
Source: BMC Bioinformatics. 2006 Oct 4;7:430. doi: 10.1186/1471-2105-7-430 (PMC1599757; doi:10.1186/1471-2105-7-430)
Supplement: Additional File 1 — Our program of LIMS. The file is a compressed file that includes all PHP scripts, sql and html files of our LIMS. Please install Apache revision 1.3.34 or later, PostgreSQL revision 7.4.3 or later, PHP revision 4.3.7 or later and GD library revision 2.0.27 or later in advance of setting up the LIMS. The LIMS is licensed under GNU Lesser General Public License. Please set up as follows. tar zxvf LIPAGE_0.88.tar.gz. mv LIMS/usr/local/apache/htdocs. Please read/usr/local/apache/htdocs/LIMS/README. [file 1471-2105-7-430-S1.gz › LIMS/gelspotposi.php]

<?php 
   print("<HTML><HEAD><META HTTP-EQUIV=\"Content-Type\" CONTENT=\"text/html; charset=euc\">\n");
   print("<TITLE>Add 1&2DE-gel spot data </TITLE></HEAD>\n");
   print("<BODY><body bgcolor=\"#E0E0E0\">\n");

   print("<CENTER><FONT SIZE=\"5\">Add spot data in 1 & 2DE-gel</FONT>\n"); 
   print("<TABLE><TR><TD width=\"280\"></TD><TD>\n"); 
   print("<A HREF=\"inputgel2de.php?username=$username&password=$password&gelid=$gelid\">\n");
   print("[Back to 1 & 2DE-gel map page]</A></TD></TR></TABLE></CENTER><HR>\n");
   
   print("<FORM ACTION=\"gelspotadd.php\" METHOD=\"get\"><CENTER><TABLE BORDER=\"3\">\n");
   print("<TR><TD>1&2DE-gel ID </TD><TD>"
        ."<INPUT TYPE=\"text\" SIZE=\"32\"  MAXLENGTH=\"32\"   NAME=\"gelid\" value=\"$gelid\"></TD></TR>\n"); 
   print("<TR><TD>SSP number<FONT COLOR=\"#FF0000\">(necessary)</FONT></TD><TD>"
        ."<INPUT TYPE=\"text\" SIZE=\"12\"  MAXLENGTH=\"12\" NAME=\"gelspotid\" value=$gelspotid></TD></TR>\n");
   print("<TR><TD>SSP x pos     </TD><TD>"
        ."<INPUT TYPE=\"text\" SIZE=\"4\"  MAXLENGTH=\"4\"   NAME=\"gelspotx\" value=$point_x></TD></TR>\n"); 
   print("<TR><TD>SSP Y pos     </TD><TD>"
        ."<INPUT TYPE=\"text\" SIZE=\"4\"  MAXLENGTH=\"4\"   NAME=\"gelspoty\" value=$point_y></TD></TR>\n"); 
   print("<TR><TD>SSP width     </TD><TD>"
        ."<INPUT TYPE=\"text\" SIZE=\"4\"  MAXLENGTH=\"4\"   NAME=\"gelspotw\" value=$width></TD></TR>\n"); 
   print("<TR><TD>1&2DE-gel analysis set ID </TD><TD>"
        ."<INPUT TYPE=\"text\" SIZE=\"32\"  MAXLENGTH=\"32\"   NAME=\"gelsetid\" ></TD></TR>\n"); 
   print("<TR><TD>1&2DE-gel analysis set SSP number </TD><TD>"
        ."<INPUT TYPE=\"text\" SIZE=\"12\"  MAXLENGTH=\"12\"   NAME=\"gelsetspotid\" ></TD></TR>\n"); 

   $datestamp = date("Y/n/j"); 
   print("<TR><TD>Date </TD><TD>"
        ."<INPUT TYPE=\"text\" SIZE=\"12\"  MAXLENGTH=\"12\" NAME=\"geldate\" value=\"$datestamp\"></TD></TR>\n"); 
   print("<TR><TD>Note </TD><TD>\n"); 
   print("<textarea NAME=\"gelnote\" rows=\"4\" cols=\"50\"  wrap=\"soft\" ></textarea></TD></TR>\n");
   print("<TR><TD></TD><TD></TD></TR>\n"); 
   print("</TABLE>\n"); 
   print("<input type=\"hidden\" name=\"username\" value=$username>\n"); 
   print("<input type=\"hidden\" name=\"password\" value=$password>\n"); 

print("<TABLE>\n"); 
print("<TR><TD width=\"40\"></TD><TD><INPUT TYPE=\"submit\" VALUE=\"Add spot data in 1&2DE-gel\"></TD>\n"); 
print("<TD><INPUT TYPE=\"reset\" VALUE=\"Clear\">\n"); 
print("</FORM></TD></TR>\n"); 
print("</TABLE></CENTER></BODY></HTML>\n"); 
?>
