# Supplementary material for: Development of an open source laboratory information management system for 2-D gel electrophoresis-based proteomics workflow
Source: BMC Bioinformatics. 2006 Oct 4;7:430. doi: 10.1186/1471-2105-7-430 (PMC1599757; doi:10.1186/1471-2105-7-430)
Supplement: Additional File 1 — Our program of LIMS. The file is a compressed file that includes all PHP scripts, sql and html files of our LIMS. Please install Apache revision 1.3.34 or later, PostgreSQL revision 7.4.3 or later, PHP revision 4.3.7 or later and GD library revision 2.0.27 or later in advance of setting up the LIMS. The LIMS is licensed under GNU Lesser General Public License. Please set up as follows. tar zxvf LIPAGE_0.88.tar.gz. mv LIMS/usr/local/apache/htdocs. Please read/usr/local/apache/htdocs/LIMS/README. [file 1471-2105-7-430-S1.gz › LIMS/gelup.php]

<?php
    $dbHandle = pg_connect("host=localhost port=5432 dbname=proteomedb");
  if ($dbHandle == 0) {
    print("cannot connect <BR>\n");
    exit;
  }

    $sql8 = "select username, password, affiliation, Note "
          ."from limsuser where username = '$username'  and  password = '$password' ";
  
      $result8 = pg_exec($dbHandle, $sql8);     // 
      if ($result8 == FALSE) {                 // 
      print("\"$sql8\"can not exec postgreSQL db");
      exit;                                 // 
      }
      $resultNumRows8 = pg_numrows($result8);   // 
   if($resultNumRows8 <= 0){ 
     print("<HTML><center>User password is incorrect !</center><BR>"); 
     print("<center><TABLE border=3><TR><TD><A HREF=\"gellogin.php?username=$username&gelid=$gelid\">");
     print("Back to login page</A></TD></TR></TABLE></center></HTML>\n");
     exit; }
        

 $sql = "select gelid, gelusername, gelname, geldate, gelimage, gel_oid, gelicon, gelicon_oid, gnote from gel2de "
        ."where gelid = '$gelid' and gelusername = '$username' ";


  $result = pg_exec($dbHandle, $sql);
  if ($result == 0) {
    print("SQL:\"$sql\"can not exec");
    pg_close($dbHandle);
    exit;
  }
  $resultNumRows = pg_numrows($result);
  if($resultNumRows > 0){
     $rowCount = 0;     
    $data = pg_fetch_object($result, $rowCount);   
      $upgelid            = $data->gelid;
      $upgelusername      = $data->gelusername;
      $upgelname          = $data->gelname;
      $upgeldate          = $data->geldate;
      $upgelimage         = $data->gelimage;
      $upgel_oid          = $data->gel_oid;
      $upgelicon          = $data->gelicon;
      $upgelicon_oid      = $data->gelicon_oid;
      $upgnote            = $data->gnote;
    }


    
 print("<HTML>\n"); 
 print("<HEAD>\n"); 
 print("<TITLE>Update or delete 2DE-gel data of ".$gelid."</TITLE>\n"); 
 print("<META HTTP-EQUIV=\"Cache-Control\" CONTENT=\"no-cache\"> \n"); 
 print("</HEAD>\n"); 
 print("<BODY>\n"); 
 print("<CENTER><FONT SIZE=\"5\">Update or delete 2DE-gel data of ".$upgelid."</FONT>");
      print("<TABLE><TR><TD width=\"280\"></TD><TD>\n"); 
      print("<A HREF=\"gellogin.php?username=$username&gelid=$gelid\">");
      print(" [Back to login page]</A></TD></TR></TABLE></CENTER>\n");
 print("<HR>");
 print("<FORM ACTION=\"gelupend.php\" METHOD=\"get\">\n");
 print("<center><TABLE border=\"3\">\n"); 
 print("<TR><TD>2DE-gel ID (Max 32 chara)</TD><TD>\n");
 print("<INPUT TYPE=\"text\" SIZE=\"32\" MAXLENGTH=\"32\"  NAME=\"gelid\" VALUE=\"$upgelid\"></TD></TR>\n"); 
 print("<TR><TD>User name     </TD><TD>\n");
 print("<INPUT TYPE=\"text\" SIZE=\"30\" MAXLENGTH=\"30\" NAME=\"gelusername\" VALUE=\"$upgelusername\"></TD></TR>\n");
 print("<TR><TD>2DE-gel name    </TD><TD>\n");
 print("<INPUT TYPE=\"text\" SIZE=\"60\" MAXLENGTH=\"60\"  NAME=\"gelname\"  VALUE=\"$upgelname\"></TD></TR>\n");
 print("<TR><TD>date          </TD><TD>\n");
 print("<INPUT TYPE=\"text\" SIZE=\"12\" MAXLENGTH=\"12\"  NAME=\"geldate\" VALUE=\"$upgeldate\"></TD></TR>\n");
 print("<TR><TD>2DE-gel image   </TD><TD>$upgelimage</TD></TR>\n");
 print("<TR><TD>2DE-gel image oid</TD><TD>$upgel_oid</TD></TR>\n");
 print("<TR><TD>2DE-gel icon   </TD><TD>$upgelicon</TD></TR>\n");
 print("<TR><TD>2DE-gel icon oid</TD><TD>$upgelicon_oid</TD></TR>\n");
 print("<TR><TD>Note      </TD><TD>\n");
 print("<textarea NAME=\"gnote\" rows=\"4\" cols=\"50\"  wrap=\"soft\" >" . $upgnote ."</textarea></TD></TR>\n");
    print("<input type=\"hidden\" name=\"username\" value=\"$username\">\n"); 
    print("<input type=\"hidden\" name=\"password\" value=\"$password\">\n"); 
 print("  <TR><TD colspan =\"2\"><INPUT TYPE=\"submit\" VALUE=\"Update 2DE-gel data\"><TD><TR>\n");
 print("</FORM>\n");
   print("<FORM ACTION=\"gel2dedelchk.php\" METHOD=\"get\">\n");
     print("<input type=\"hidden\" name=\"gelid\" value=\"$upgelid\">\n"); 
     print("<input type=\"hidden\" name=\"gel_oid\" value=$upgel_oid>\n"); 
     print("<input type=\"hidden\" name=\"gelicon_oid\" value=$upgelicon_oid>\n");
     print("<input type=\"hidden\" name=\"username\" value=\"$username\">\n"); 
     print("<input type=\"hidden\" name=\"password\" value=\"$password\">\n"); 
 print("  <TR align=\"right\"><TD colspan =\"2\" >");
 print("<INPUT TYPE=\"submit\" VALUE=\"Delete 2DE-gel, gel image, gel icon and spots data\"><TD><TR>\n");
 print("</FORM>\n");
 

  print("<FORM ACTION=\"gelfileupload.php\" method=\"post\" enctype=\"multipart/form-data\">\n");
  print("<TR><TD>Upload 2DE-gel image </TD><TD>\n");
  print("<input type=\"file\" name=\"filename\"></TD></TR>\n");
   print("<input type=\"hidden\" name=\"gelid\" value=\"$upgelid\">\n"); 
   print("<input type=\"hidden\" name=\"gel_oid\" value=$upgel_oid>\n"); 
   print("<input type=\"hidden\" name=\"username\" value=\"$username\">\n"); 
   print("<input type=\"hidden\" name=\"password\" value=\"$password\">\n"); 
  print("  <TR align=\"right\"><TD colspan =\"2\" ><INPUT TYPE=\"submit\" VALUE=\"Upload 2DE-gel image\"><TD><TR>\n");
  print("</FORM>\n");
 
  print("<FORM ACTION=\"geliconupload.php\" method=\"post\" enctype=\"multipart/form-data\">\n");
  print("<TR><TD>Upload 2DE-gel icon (width:120)</TD><TD>\n");
  print("<input type=\"file\" name=\"filename\"></TD></TR>\n");
  print("<input type=\"hidden\" name=\"gelid\" value=\"$upgelid\">\n"); 
  print("<input type=\"hidden\" name=\"gelicon_oid\" value=$upgelicon_id>\n"); 
   print("<input type=\"hidden\" name=\"username\" value=\"$username\">\n"); 
   print("<input type=\"hidden\" name=\"password\" value=\"$password\">\n"); 
  print("  <TR align=\"right\"><TD colspan =\"2\" ><INPUT TYPE=\"submit\" VALUE=\"Upload 2DE-gel icon\"><TD><TR>\n");
  print("</FORM>\n");
  print("<TR><TD>Check the uploaded gel image</TD><TD>\n");
  print("<A HREF=\"chekgelimage.php?gelimage=$upgelimage&oid=$upgel_oid\" target=\"_top\">\n");
  print("Check the image</A></TD></TR>\n");
  print("<TR><TD>Check the uploaded gel icon</TD><TD>\n");
  print("<A HREF=\"chekgelimage.php?gelicon=$upgelicon&oid=$upgelicon_oid\" target=\"_top\">\n");
   print("Check the icon</TD></TR>\n");
  print("</TABLE></center>\n");
  print("</HTML>\n"); 
 
    pg_freeresult($result); 
 ?>
