# Supplementary material for: Development of an open source laboratory information management system for 2-D gel electrophoresis-based proteomics workflow
Source: BMC Bioinformatics. 2006 Oct 4;7:430. doi: 10.1186/1471-2105-7-430 (PMC1599757; doi:10.1186/1471-2105-7-430)
Supplement: Additional File 1 — Our program of LIMS. The file is a compressed file that includes all PHP scripts, sql and html files of our LIMS. Please install Apache revision 1.3.34 or later, PostgreSQL revision 7.4.3 or later, PHP revision 4.3.7 or later and GD library revision 2.0.27 or later in advance of setting up the LIMS. The LIMS is licensed under GNU Lesser General Public License. Please set up as follows. tar zxvf LIPAGE_0.88.tar.gz. mv LIMS/usr/local/apache/htdocs. Please read/usr/local/apache/htdocs/LIMS/README. [file 1471-2105-7-430-S1.gz › LIMS/hlimupdate.php]

<?php
    $dbHandle = pg_connect("host=localhost port=5432 dbname=proteomedb");
  if ($dbHandle == 0) {
    print("cannot connect <BR>\n");
    exit;
  }

    $sql8 = "select username, password, affiliation, Note "
          ."from limsuser where username = '$username'  and  password = '$password' ";
  
      $result8 = pg_exec($dbHandle, $sql8);     // 
      if ($result8 == FALSE) {                 // 
      print("\"$sql8\"can not exec postgreSQL db");
      exit;                                 // 
      }
      $resultNumRows8 = pg_numrows($result8);   // 
   if($resultNumRows8 <= 0){ 
      print("<HTML><center>User password is incorrect !</center><BR>"); 
      print("<center><TABLE border=3><TR><TD><A HREF=\"maplogin.php?username=$username&mapid=$mapid\">");
      print("Back to login page</A></TD></TR></TABLE></center></HTML>\n");
      exit; }
        

    $sql2 = "select mapid, husername, hdate, gelimage, gel_oid, gelicon, gelicon_oid, hnote from headlim "
           ."where mapid = '$mapid' and husername = '$username'";


    $result2 = pg_exec($dbHandle, $sql2);
     if ($result2 == 0) {
         print("SQL2:\"$sql2\"can not exec");
         pg_close($dbHandle);
         exit;
      }
  $resultNumRows2 = pg_numrows($result2);
  if($resultNumRows2 > 0){
     $rowCount2 = 0;     

    $data2 = pg_fetch_object($result2, $rowCount2);  
      $upmapid       = $data2->mapid; 
      $uphusername   = $data2->husername;
      $uphdate       = $data2->hdate;
      $upgelimage    = $data2->gelimage;
      $upgel_oid     = $data2->gel_oid;
      $upgelicon     = $data2->gelicon;
      $upgelicon_oid = $data2->gelicon_oid;
      $uphnote       = $data2->hnote;

    } else 
    { print("Incorrect mapid");
      exit; }
    
     print("<HTML>\n"); 
     print("<HEAD>\n"); 
     print("<TITLE>Update header data of 2DPAGE map :".$mapid." </TITLE>\n"); 
     print("<META HTTP-EQUIV=\"Cache-Control\" CONTENT=\"no-cache\"> \n"); 
     print("</HEAD>\n"); 
     print("<BODY>\n"); 
     print("<CENTER><FONT SIZE=\"5\">Update header data of 2DPAGE map :".$mapid."</FONT>");
      print("<TABLE><TR><TD width=\"280\"></TD><TD>\n"); 
      print("<A HREF=\"maplogin.php?username=$username&mapid=$mapid\">");
      print(" [Back to login page]</A></TD></TR></TABLE></CENTER>\n");
     print("<HR>");
 
     print("<CENTER>");
     print("<FORM ACTION=\"hlimuponly.php\" METHOD=\"get\">\n");
     print("<TABLE BORDER=\"3\">\n"); 
     print("<TR><TD>Map ID        </TD><TD>$upmapid</TD></TR>\n");
     print("<TR><TD>Username        </TD><TD><INPUT TYPE=\"text\" SIZE=\"30\"  MAXLENGTH=\"30\"  NAME=\"husername\" VALUE=\"$uphusername\" ></TD></TR>\n");
     print("<TR><TD>Date       </TD><TD><INPUT TYPE=\"text\" SIZE=\"30\"  MAXLENGTH=\"30\"  NAME=\"hdate\" VALUE=\"$uphdate\"></TD></TR>\n");
    print("<TR><TD>Gel image     </TD><TD>$upgelimage</TD></TR>\n");
    print("<TR><TD>Gel image oid </TD><TD>$upgel_oid</TD></TR>\n");
    print("<TR><TD>Gel icon      </TD><TD>$upgelicon</TD></TR>\n");
    print("<TR><TD>Gel icon oid  </TD><TD>$upgelicon_oid</TD></TR>\n");
    print("<TR><TD >Map note       </TD><TD>\n");
    print("<textarea rows=\"7\" cols=\"70\" NAME=\"hnote\"  wrap=\"soft\">" . $uphnote . "</textarea></TD></TR>\n");
    print("<input type=\"hidden\" name=\"mapid\" value=$upmapid>\n"); 
    print("<input type=\"hidden\" name=\"username\" value=\"$username\">\n"); 
    print("<input type=\"hidden\" name=\"password\" value=$password>\n"); 
    print("<TR><TD COLSPAN=\"2\"><INPUT TYPE=\"submit\" VALUE=\"Update header data \"></TD></TR>\n");
    print("</FORM>\n");

    print("<FORM ACTION=\"gel2decopylogin.php\" METHOD=\"get\">\n");
    print("<TR><TD>Gel ID for copy [ spot positions, linked data, gel image and icon ] </TD><TD><input type=\"text\" size=\"30\" name=\"gelid\"></TD></TR>\n");
    print("<input type=\"hidden\" name=\"mapid\" value=\"$upmapid\">\n"); 
    print("<input type=\"hidden\" name=\"username\" value=\"$username\">\n"); 
    print("<input type=\"hidden\" name=\"password\" value=\"$password\">\n"); 
    print("<TR><TD COLSPAN=\"2\" ALIGN=\"right\"><INPUT TYPE=\"submit\" VALUE=\"Copy 2DE-Gel data by gel ID\"></TD></TR>\n");
    print("</FORM>\n");
    print("<FORM ACTION=\"gel2decopy2login.php\" METHOD=\"get\">\n");
    print("<TR><TD>Analysis set ID for copy [ spot positions, linked data, gel image and icon ]</TD><TD><input type=\"text\" size=\"30\" name=\"gelsetid\"></TD></TR>\n");
    print("<input type=\"hidden\" name=\"mapid\" value=\"$upmapid\">\n"); 
    print("<input type=\"hidden\" name=\"username\" value=\"$username\">\n"); 
    print("<input type=\"hidden\" name=\"password\" value=\"$password\">\n"); 
    print("<TR><TD COLSPAN=\"2\" ALIGN=\"right\"><INPUT TYPE=\"submit\" VALUE=\"Copy 2DE-Gel data by analysis set ID\"></TD></TR>\n");
    print("</FORM>\n");
    
    print("<FORM ACTION=\"hlimimageupload.php\" method=\"post\" enctype=\"multipart/form-data\">\n");
    print("<TR><TD>Upload 2DE-gel image </TD><TD>\n");
    print("<input type=\"file\" name=\"filename\"></TD></TR>\n");
    print("<input type=\"hidden\" name=\"mapid\" value=\"$upmapid\">\n"); 
    print("<input type=\"hidden\" name=\"username\" value=\"$username\">\n"); 
    print("<input type=\"hidden\" name=\"password\" value=\"$password\">\n"); 
    print("<input type=\"hidden\" name=\"gel_oid\" value=$upgel_oid>\n"); 
    print("  <TR align=\"right\"><TD colspan =\"2\" ><INPUT TYPE=\"submit\" VALUE=\"Upload 2DE-map image\"><TD><TR>\n");
    print("</FORM>\n");
 
    print("<FORM ACTION=\"hlimiconupload.php\" method=\"post\" enctype=\"multipart/form-data\">\n");
    print("<TR><TD>Upload 2DE-gel icon (width:120)</TD><TD>\n");
    print("<input type=\"file\" name=\"filename\"></TD></TR>\n");
    print("<input type=\"hidden\" name=\"mapid\" value=\"$upmapid\">\n"); 
    print("<input type=\"hidden\" name=\"username\" value=\"$username\">\n"); 
    print("<input type=\"hidden\" name=\"password\" value=\"$password\">\n"); 
    print("<input type=\"hidden\" name=\"gelicon_oid\" value=$upgelicon_id>\n"); 
    print("  <TR align=\"right\"><TD colspan =\"2\" ><INPUT TYPE=\"submit\" VALUE=\"Upload 2DE-map icon\"><TD><TR>\n");
    print("</FORM>\n");
  
    print("<FORM ACTION=\"mdeletechk.php\" METHOD=\"get\">\n");
    print("<input type=\"hidden\" name=\"mapid\" value=\"$upmapid\">\n"); 
    print("<input type=\"hidden\" name=\"gelicon_oid\" value=$upgelicon_oid>\n"); 
    print("<input type=\"hidden\" name=\"gel_oid\" value=$upgel_oid>\n"); 
    print("<input type=\"hidden\" name=\"username\" value=\"$username\">\n"); 
    print("<input type=\"hidden\" name=\"password\" value=\"$password\">\n"); 
    print("<TR><TD COLSPAN=\"2\" ALIGN=\"right\"><INPUT TYPE=\"submit\" VALUE=\"Delete header, map and spot data\"></TD></TR>\n");
    print("</FORM>\n");
    print("<TR><TD>Check the uploaded map image</TD><TD>\n");
    print("<A HREF=\"chekmapimage.php?gelimage=$upgelimage&oid=$upgel_oid\" target=\"_top\">\n");
    print("Check the image</A></TD></TR>\n");
    print("<TR><TD>Check the uploaded map icon</TD><TD>\n");
    print("<A HREF=\"chekmapimage.php?gelicon=$upgelicon&oid=$upgelicon_oid\" target=\"_top\">\n");
    print("Check the icon</TD></TR>\n");
    print("</TABLE>\n");
    print("</CENTER>");
    print("</HTML>\n"); 
 
  
 ?>
