# Supplementary material for: Development of an open source laboratory information management system for 2-D gel electrophoresis-based proteomics workflow
Source: BMC Bioinformatics. 2006 Oct 4;7:430. doi: 10.1186/1471-2105-7-430 (PMC1599757; doi:10.1186/1471-2105-7-430)
Supplement: Additional File 1 — Our program of LIMS. The file is a compressed file that includes all PHP scripts, sql and html files of our LIMS. Please install Apache revision 1.3.34 or later, PostgreSQL revision 7.4.3 or later, PHP revision 4.3.7 or later and GD library revision 2.0.27 or later in advance of setting up the LIMS. The LIMS is licensed under GNU Lesser General Public License. Please set up as follows. tar zxvf LIPAGE_0.88.tar.gz. mv LIMS/usr/local/apache/htdocs. Please read/usr/local/apache/htdocs/LIMS/README. [file 1471-2105-7-430-S1.gz › LIMS/holeposi.back]

384	63	57	P1
384	63	96	P2
384	63	132	P3
384	63	170	P4
384	63	207	P5
384	63	246	P6
384	63	284	P7
384	63	320	P8
384	63	358	P9
384	63	396	P10
384	63	433	P11
384	63	472	P12
384	63	511	P13
384	63	547	P14
384	63	584	P15
384	63	622	P16
384	63	660	P17
384	63	697	P18
384	63	735	P19
384	63	773	P20
384	63	811	P21
384	63	848	P22
384	63	887	P23
384	63	923	P24
384	100	57	O1
384	100	96	O2
384	100	132	O3
384	100	170	O4
384	100	207	O5
384	100	246	O6
384	100	284	O7
384	100	320	O8
384	100	358	O9
384	100	396	O10
384	100	433	O11
384	100	472	O12
384	100	511	O13
384	100	547	O14
384	100	584	O15
384	100	622	O16
384	100	660	O17
384	100	697	O18
384	100	735	O19
384	100	773	O20
384	100	811	O21
384	100	848	O22
384	100	887	O23
384	100	923	O24
384	139	57	N1
384	139	96	N2
384	139	132	N3
384	139	170	N4
384	139	207	N5
384	139	246	N6
384	139	284	N7
384	139	320	N8
384	139	358	N9
384	139	396	N10
384	139	433	N11
384	139	472	N12
384	139	511	N13
384	139	547	N14
384	139	584	N15
384	139	622	N16
384	139	660	N17
384	139	697	N18
384	139	735	N19
384	139	773	N20
384	139	811	N21
384	139	848	N22
384	139	887	N23
384	139	923	N24
384	176	57	M1
384	176	96	M2
384	176	132	M3
384	176	170	M4
384	176	207	M5
384	176	246	M6
384	176	284	M7
384	176	320	M8
384	176	358	M9
384	176	396	M10
384	176	433	M11
384	176	472	M12
384	176	511	M13
384	176	547	M14
384	176	584	M15
384	176	622	M16
384	176	660	M17
384	176	697	M18
384	176	735	M19
384	176	773	M20
384	176	811	M21
384	176	848	M22
384	176	887	M23
384	176	923	M24
384	213	57	L1
384	213	96	L2
384	213	132	L3
384	213	170	L4
384	213	207	L5
384	213	246	L6
384	213	284	L7
384	213	320	L8
384	213	358	L9
384	213	396	L10
384	213	433	L11
384	213	472	L12
384	213	511	L13
384	213	547	L14
384	213	584	L15
384	213	622	L16
384	213	660	L17
384	213	697	L18
384	213	735	L19
384	213	773	L20
384	213	811	L21
384	213	848	L22
384	213	887	L23
384	213	923	L24
384	252	57	K1
384	252	96	K2
384	252	132	K3
384	252	170	K4
384	252	207	K5
384	252	246	K6
384	252	284	K7
384	252	320	K8
384	252	358	K9
384	252	396	K10
384	252	433	K11
384	252	472	K12
384	252	511	K13
384	252	547	K14
384	252	584	K15
384	252	622	K16
384	252	660	K17
384	252	697	K18
384	252	735	K19
384	252	773	K20
384	252	811	K21
384	252	848	K22
384	252	887	K23
384	252	923	K24
384	290	57	J1
384	290	96	J2
384	290	132	J3
384	290	170	J4
384	290	207	J5
384	290	246	J6
384	290	284	J7
384	290	320	J8
384	290	358	J9
384	290	396	J10
384	290	433	J11
384	290	472	J12
384	290	511	J13
384	290	547	J14
384	290	584	J15
384	290	622	J16
384	290	660	J17
384	290	697	J18
384	290	735	J19
384	290	773	J20
384	290	811	J21
384	290	848	J22
384	290	887	J23
384	290	923	J24
384	327	57	I1
384	327	96	I2
384	327	132	I3
384	327	170	I4
384	327	207	I5
384	327	246	I6
384	327	284	I7
384	327	320	I8
384	327	358	I9
384	327	396	I10
384	327	433	I11
384	327	472	I12
384	327	511	I13
384	327	547	I14
384	327	584	I15
384	327	622	I16
384	327	660	I17
384	327	697	I18
384	327	735	I19
384	327	773	I20
384	327	811	I21
384	327	848	I22
384	327	887	I23
384	327	923	I24
384	365	57	H1
384	365	96	H2
384	365	132	H3
384	365	170	H4
384	365	207	H5
384	365	246	H6
384	365	284	H7
384	365	320	H8
384	365	358	H9
384	365	396	H10
384	365	433	H11
384	365	472	H12
384	365	511	H13
384	365	547	H14
384	365	584	H15
384	365	622	H16
384	365	660	H17
384	365	697	H18
384	365	735	H19
384	365	773	H20
384	365	811	H21
384	365	848	H22
384	365	887	H23
384	365	923	H24
384	402	57	G1
384	402	96	G2
384	402	132	G3
384	402	170	G4
384	402	207	G5
384	402	246	G6
384	402	284	G7
384	402	320	G8
384	402	358	G9
384	402	396	G10
384	402	433	G11
384	402	472	G12
384	402	511	G13
384	402	547	G14
384	402	584	G15
384	402	622	G16
384	402	660	G17
384	402	697	G18
384	402	735	G19
384	402	773	G20
384	402	811	G21
384	402	848	G22
384	402	887	G23
384	402	923	G24
384	440	57	F1
384	440	96	F2
384	440	132	F3
384	440	170	F4
384	440	207	F5
384	440	246	F6
384	440	284	F7
384	440	320	F8
384	440	358	F9
384	440	396	F10
384	440	433	F11
384	440	472	F12
384	440	511	F13
384	440	547	F14
384	440	584	F15
384	440	622	F16
384	440	660	F17
384	440	697	F18
384	440	735	F19
384	440	773	F20
384	440	811	F21
384	440	848	F22
384	440	887	F23
384	440	923	F24
384	478	57	E1
384	478	96	E2
384	478	132	E3
384	478	170	E4
384	478	207	E5
384	478	246	E6
384	478	284	E7
384	478	320	E8
384	478	358	E9
384	478	396	E10
384	478	433	E11
384	478	472	E12
384	478	511	E13
384	478	547	E14
384	478	584	E15
384	478	622	E16
384	478	660	E17
384	478	697	E18
384	478	735	E19
384	478	773	E20
384	478	811	E21
384	478	848	E22
384	478	887	E23
384	478	923	E24
384	516	57	D1
384	516	96	D2
384	516	132	D3
384	516	170	D4
384	516	207	D5
384	516	246	D6
384	516	284	D7
384	516	320	D8
384	516	358	D9
384	516	396	D10
384	516	433	D11
384	516	472	D12
384	516	511	D13
384	516	547	D14
384	516	584	D15
384	516	622	D16
384	516	660	D17
384	516	697	D18
384	516	735	D19
384	516	773	D20
384	516	811	D21
384	516	848	D22
384	516	887	D23
384	516	923	D24
384	554	57	C1
384	554	96	C2
384	554	132	C3
384	554	170	C4
384	554	207	C5
384	554	246	C6
384	554	284	C7
384	554	320	C8
384	554	358	C9
384	554	396	C10
384	554	433	C11
384	554	472	C12
384	554	511	C13
384	554	547	C14
384	554	584	C15
384	554	622	C16
384	554	660	C17
384	554	697	C18
384	554	735	C19
384	554	773	C20
384	554	811	C21
384	554	848	C22
384	554	887	C23
384	554	923	C24
384	591	57	B1
384	591	96	B2
384	591	132	B3
384	591	170	B4
384	591	207	B5
384	591	246	B6
384	591	284	B7
384	591	320	B8
384	591	358	B9
384	591	396	B10
384	591	433	B11
384	591	472	B12
384	591	511	B13
384	591	547	B14
384	591	584	B15
384	591	622	B16
384	591	660	B17
384	591	697	B18
384	591	735	B19
384	591	773	B20
384	591	811	B21
384	591	848	B22
384	591	887	B23
384	591	923	B24
384	628	57	A1
384	628	96	A2
384	628	132	A3
384	628	170	A4
384	628	207	A5
384	628	246	A6
384	628	284	A7
384	628	320	A8
384	628	358	A9
384	628	396	A10
384	628	433	A11
384	628	472	A12
384	628	511	A13
384	628	547	A14
384	628	584	A15
384	628	622	A16
384	628	660	A17
384	628	697	A18
384	628	735	A19
384	628	773	A20
384	628	811	A21
384	628	848	A22
384	628	887	A23
384	628	923	A24
