# Supplementary material for: Development of an open source laboratory information management system for 2-D gel electrophoresis-based proteomics workflow
Source: BMC Bioinformatics. 2006 Oct 4;7:430. doi: 10.1186/1471-2105-7-430 (PMC1599757; doi:10.1186/1471-2105-7-430)
Supplement: Additional File 1 — Our program of LIMS. The file is a compressed file that includes all PHP scripts, sql and html files of our LIMS. Please install Apache revision 1.3.34 or later, PostgreSQL revision 7.4.3 or later, PHP revision 4.3.7 or later and GD library revision 2.0.27 or later in advance of setting up the LIMS. The LIMS is licensed under GNU Lesser General Public License. Please set up as follows. tar zxvf LIPAGE_0.88.tar.gz. mv LIMS/usr/local/apache/htdocs. Please read/usr/local/apache/htdocs/LIMS/README. [file 1471-2105-7-430-S1.gz › LIMS/holeposi.euc]

384	63	57	P1	17
384	63	96	P2	17
384	63	132	P3	17
384	63	170	P4	17
384	63	207	P5	17
384	63	246	P6	17
384	63	284	P7	17
384	63	320	P8	17
384	63	358	P9	17
384	63	396	P10	17
384	63	433	P11	17
384	63	472	P12	17
384	63	511	P13	17
384	63	547	P14	17
384	63	584	P15	17
384	63	622	P16	17
384	63	660	P17	17
384	63	697	P18	17
384	63	735	P19	17
384	63	773	P20	17
384	63	811	P21	17
384	63	848	P22	17
384	63	887	P23	17
384	63	923	P24	17
384	100	57	O1	17
384	100	96	O2	17
384	100	132	O3	17
384	100	170	O4	17
384	100	207	O5	17
384	100	246	O6	17
384	100	284	O7	17
384	100	320	O8	17
384	100	358	O9	17
384	100	396	O10	17
384	100	433	O11	17
384	100	472	O12	17
384	100	511	O13	17
384	100	547	O14	17
384	100	584	O15	17
384	100	622	O16	17
384	100	660	O17	17
384	100	697	O18	17
384	100	735	O19	17
384	100	773	O20	17
384	100	811	O21	17
384	100	848	O22	17
384	100	887	O23	17
384	100	923	O24	17
384	139	57	N1	17
384	139	96	N2	17
384	139	132	N3	17
384	139	170	N4	17
384	139	207	N5	17
384	139	246	N6	17
384	139	284	N7	17
384	139	320	N8	17
384	139	358	N9	17
384	139	396	N10	17
384	139	433	N11	17
384	139	472	N12	17
384	139	511	N13	17
384	139	547	N14	17
384	139	584	N15	17
384	139	622	N16	17
384	139	660	N17	17
384	139	697	N18	17
384	139	735	N19	17
384	139	773	N20	17
384	139	811	N21	17
384	139	848	N22	17
384	139	887	N23	17
384	139	923	N24	17
384	176	57	M1	17
384	176	96	M2	17
384	176	132	M3	17
384	176	170	M4	17
384	176	207	M5	17
384	176	246	M6	17
384	176	284	M7	17
384	176	320	M8	17
384	176	358	M9	17
384	176	396	M10	17
384	176	433	M11	17
384	176	472	M12	17
384	176	511	M13	17
384	176	547	M14	17
384	176	584	M15	17
384	176	622	M16	17
384	176	660	M17	17
384	176	697	M18	17
384	176	735	M19	17
384	176	773	M20	17
384	176	811	M21	17
384	176	848	M22	17
384	176	887	M23	17
384	176	923	M24	17
384	213	57	L1	17
384	213	96	L2	17
384	213	132	L3	17
384	213	170	L4	17
384	213	207	L5	17
384	213	246	L6	17
384	213	284	L7	17
384	213	320	L8	17
384	213	358	L9	17
384	213	396	L10	17
384	213	433	L11	17
384	213	472	L12	17
384	213	511	L13	17
384	213	547	L14	17
384	213	584	L15	17
384	213	622	L16	17
384	213	660	L17	17
384	213	697	L18	17
384	213	735	L19	17
384	213	773	L20	17
384	213	811	L21	17
384	213	848	L22	17
384	213	887	L23	17
384	213	923	L24	17
384	252	57	K1	17
384	252	96	K2	17
384	252	132	K3	17
384	252	170	K4	17
384	252	207	K5	17
384	252	246	K6	17
384	252	284	K7	17
384	252	320	K8	17
384	252	358	K9	17
384	252	396	K10	17
384	252	433	K11	17
384	252	472	K12	17
384	252	511	K13	17
384	252	547	K14	17
384	252	584	K15	17
384	252	622	K16	17
384	252	660	K17	17
384	252	697	K18	17
384	252	735	K19	17
384	252	773	K20	17
384	252	811	K21	17
384	252	848	K22	17
384	252	887	K23	17
384	252	923	K24	17
384	290	57	J1	17
384	290	96	J2	17
384	290	132	J3	17
384	290	170	J4	17
384	290	207	J5	17
384	290	246	J6	17
384	290	284	J7	17
384	290	320	J8	17
384	290	358	J9	17
384	290	396	J10	17
384	290	433	J11	17
384	290	472	J12	17
384	290	511	J13	17
384	290	547	J14	17
384	290	584	J15	17
384	290	622	J16	17
384	290	660	J17	17
384	290	697	J18	17
384	290	735	J19	17
384	290	773	J20	17
384	290	811	J21	17
384	290	848	J22	17
384	290	887	J23	17
384	290	923	J24	17
384	327	57	I1	17
384	327	96	I2	17
384	327	132	I3	17
384	327	170	I4	17
384	327	207	I5	17
384	327	246	I6	17
384	327	284	I7	17
384	327	320	I8	17
384	327	358	I9	17
384	327	396	I10	17
384	327	433	I11	17
384	327	472	I12	17
384	327	511	I13	17
384	327	547	I14	17
384	327	584	I15	17
384	327	622	I16	17
384	327	660	I17	17
384	327	697	I18	17
384	327	735	I19	17
384	327	773	I20	17
384	327	811	I21	17
384	327	848	I22	17
384	327	887	I23	17
384	327	923	I24	17
384	365	57	H1	17
384	365	96	H2	17
384	365	132	H3	17
384	365	170	H4	17
384	365	207	H5	17
384	365	246	H6	17
384	365	284	H7	17
384	365	320	H8	17
384	365	358	H9	17
384	365	396	H10	17
384	365	433	H11	17
384	365	472	H12	17
384	365	511	H13	17
384	365	547	H14	17
384	365	584	H15	17
384	365	622	H16	17
384	365	660	H17	17
384	365	697	H18	17
384	365	735	H19	17
384	365	773	H20	17
384	365	811	H21	17
384	365	848	H22	17
384	365	887	H23	17
384	365	923	H24	17
384	402	57	G1	17
384	402	96	G2	17
384	402	132	G3	17
384	402	170	G4	17
384	402	207	G5	17
384	402	246	G6	17
384	402	284	G7	17
384	402	320	G8	17
384	402	358	G9	17
384	402	396	G10	17
384	402	433	G11	17
384	402	472	G12	17
384	402	511	G13	17
384	402	547	G14	17
384	402	584	G15	17
384	402	622	G16	17
384	402	660	G17	17
384	402	697	G18	17
384	402	735	G19	17
384	402	773	G20	17
384	402	811	G21	17
384	402	848	G22	17
384	402	887	G23	17
384	402	923	G24	17
384	440	57	F1	17
384	440	96	F2	17
384	440	132	F3	17
384	440	170	F4	17
384	440	207	F5	17
384	440	246	F6	17
384	440	284	F7	17
384	440	320	F8	17
384	440	358	F9	17
384	440	396	F10	17
384	440	433	F11	17
384	440	472	F12	17
384	440	511	F13	17
384	440	547	F14	17
384	440	584	F15	17
384	440	622	F16	17
384	440	660	F17	17
384	440	697	F18	17
384	440	735	F19	17
384	440	773	F20	17
384	440	811	F21	17
384	440	848	F22	17
384	440	887	F23	17
384	440	923	F24	17
384	478	57	E1	17
384	478	96	E2	17
384	478	132	E3	17
384	478	170	E4	17
384	478	207	E5	17
384	478	246	E6	17
384	478	284	E7	17
384	478	320	E8	17
384	478	358	E9	17
384	478	396	E10	17
384	478	433	E11	17
384	478	472	E12	17
384	478	511	E13	17
384	478	547	E14	17
384	478	584	E15	17
384	478	622	E16	17
384	478	660	E17	17
384	478	697	E18	17
384	478	735	E19	17
384	478	773	E20	17
384	478	811	E21	17
384	478	848	E22	17
384	478	887	E23	17
384	478	923	E24	17
384	516	57	D1	17
384	516	96	D2	17
384	516	132	D3	17
384	516	170	D4	17
384	516	207	D5	17
384	516	246	D6	17
384	516	284	D7	17
384	516	320	D8	17
384	516	358	D9	17
384	516	396	D10	17
384	516	433	D11	17
384	516	472	D12	17
384	516	511	D13	17
384	516	547	D14	17
384	516	584	D15	17
384	516	622	D16	17
384	516	660	D17	17
384	516	697	D18	17
384	516	735	D19	17
384	516	773	D20	17
384	516	811	D21	17
384	516	848	D22	17
384	516	887	D23	17
384	516	923	D24	17
384	554	57	C1	17
384	554	96	C2	17
384	554	132	C3	17
384	554	170	C4	17
384	554	207	C5	17
384	554	246	C6	17
384	554	284	C7	17
384	554	320	C8	17
384	554	358	C9	17
384	554	396	C10	17
384	554	433	C11	17
384	554	472	C12	17
384	554	511	C13	17
384	554	547	C14	17
384	554	584	C15	17
384	554	622	C16	17
384	554	660	C17	17
384	554	697	C18	17
384	554	735	C19	17
384	554	773	C20	17
384	554	811	C21	17
384	554	848	C22	17
384	554	887	C23	17
384	554	923	C24	17
384	591	57	B1	17
384	591	96	B2	17
384	591	132	B3	17
384	591	170	B4	17
384	591	207	B5	17
384	591	246	B6	17
384	591	284	B7	17
384	591	320	B8	17
384	591	358	B9	17
384	591	396	B10	17
384	591	433	B11	17
384	591	472	B12	17
384	591	511	B13	17
384	591	547	B14	17
384	591	584	B15	17
384	591	622	B16	17
384	591	660	B17	17
384	591	697	B18	17
384	591	735	B19	17
384	591	773	B20	17
384	591	811	B21	17
384	591	848	B22	17
384	591	887	B23	17
384	591	923	B24	17
384	628	57	A1	17
384	628	96	A2	17
384	628	132	A3	17
384	628	170	A4	17
384	628	207	A5	17
384	628	246	A6	17
384	628	284	A7	17
384	628	320	A8	17
384	628	358	A9	17
384	628	396	A10	17
384	628	433	A11	17
384	628	472	A12	17
384	628	511	A13	17
384	628	547	A14	17
384	628	584	A15	17
384	628	622	A16	17
384	628	660	A17	17
384	628	697	A18	17
384	628	735	A19	17
384	628	773	A20	17
384	628	811	A21	17
384	628	848	A22	17
384	628	887	A23	17
384	628	923	A24	17\.
