# Supplementary material for: Development of an open source laboratory information management system for 2-D gel electrophoresis-based proteomics workflow
Source: BMC Bioinformatics. 2006 Oct 4;7:430. doi: 10.1186/1471-2105-7-430 (PMC1599757; doi:10.1186/1471-2105-7-430)
Supplement: Additional File 1 — Our program of LIMS. The file is a compressed file that includes all PHP scripts, sql and html files of our LIMS. Please install Apache revision 1.3.34 or later, PostgreSQL revision 7.4.3 or later, PHP revision 4.3.7 or later and GD library revision 2.0.27 or later in advance of setting up the LIMS. The LIMS is licensed under GNU Lesser General Public License. Please set up as follows. tar zxvf LIPAGE_0.88.tar.gz. mv LIMS/usr/local/apache/htdocs. Please read/usr/local/apache/htdocs/LIMS/README. [file 1471-2105-7-430-S1.gz › LIMS/inputgel2de.php]

<?php
   if (('{$_GET["username"]}'== "") or ('{$_GET["password"]}'== "")){
         print("<HTML><center>No username or password data<BR></center></HTML>\n");
         exit;   }
   
   if ($gelid == "") {  print(" <HTML><center>No 2DE-gel ID. Please input 2DE-gel ID.<BR></center></HTML>\n");  exit; }

   $connectDbName = "host=localhost port=5432 dbname=proteomedb";
   $dbHandle = pg_connect($connectDbName);
   if ($dbHandle == FALSE) {
      print("can not connect database<BR>\n");
      exit;   }
     
   $sql8 = "select username, password, affiliation, Note "
          ."from limsuser where username = '$username'  and  password = '$password' ";
  
      $result8 = pg_exec($dbHandle, $sql8);     // 
      if ($result8 == FALSE) {                 // 
      print("\"$sql8\"can not exec postgreSQL db");
      exit;                                 // 
      }
      $resultNumRows8 = pg_numrows($result8);   // 
   if($resultNumRows8 <= 0){ 
     print("<HTML><center>User password is incorrect !</center><BR>"); 
     print("<center><TABLE border=3><TR><TD><A HREF=\"gellogin.php?username=$username&gelid=$gelid\">");
     print("Back to login page</A></TD></TR></TABLE></center></HTML>\n");
     exit; }

// Add new 2DPAGE gel ID
   if ($geladd == "on") {

     $sql5 = "select gelid, gelusername, gelname, geldate, gelimage, gel_oid, gelicon, gelicon_oid, gnote "
            ."from gel2de where (gelid = '$gelid' ) "
            ."order by gelid asc" ;
     $result5 = pg_exec($dbHandle, $sql5);     // 
       if ($result5 == FALSE) {                 // 
         print("\"$sql5\"can not exec postgreSQL db");
         exit;                                 // 
        }
     $resultNumRows5 = pg_numrows($result5);   // 
      if($resultNumRows5 > 0){ 
        print(" <HTML><center>Duplicate data of 2de-gel id ! Input ERR ! Change 2de-gel ID !</center></HTML>"); 
        exit;}
        else { 
            $sql6 = "INSERT INTO gel2de (gelid,gelusername,gelname,geldate,gnote)"
                   ."VALUES ('{$_GET["gelid"]}','{$_GET["username"]}',"
                   ."'{$_GET["gelname"]}','{$_GET["geldate"]}','{$_GET["gnote"]}')";
            $result6 = pg_exec($dbHandle, $sql6);
                        pg_freeresult($result6);   
         print("<HTML>\n"); 
         print("<HEAD>\n"); 
         print("<TITLE>1&2DE-gel Map of ".$gelid."</TITLE>\n"); 
         print("</HEAD>\n"); 
         print("<BODY>\n"); 
         print(" Saved data is OK!<BR>\n");
         print("<TABLE BORDER=\"3\"><TR><TD >\n");
         print("<TR><TD><A HREF=\"gelup.php?username=$username&password=$password&gelid=$gelid\">");
         print("Upload gel image file or gel image icon file</A></TD></TR>\n");
         print("</TABLE>\n");
         print("</HTML>\n");
         exit;
             } 
   }

// Update and add Spot ID 
   $sql2 = "select gelid, gelusername, gelname, geldate, gelimage, gel_oid, gelicon, gelicon_oid from gel2de "
          ."where gelid = '$gelid' and gelusername='$username' ";

   $result2 = pg_exec($dbHandle, $sql2);
   if ($result2 == 0) {
      print("SQL2:\"$sql2\"can not exec");
      pg_close($dbHandle);
      exit;
     }
     $rowCount2 = 0;     
     $resultNumRows2 = pg_numrows($result2);

   if($resultNumRows2 > 0){
         $data2 = pg_fetch_object($result2, $rowCount2);   
         $gelimage  = $data2->gelimage ;
         $gel_oid   = $data2->gel_oid ;

      if(!$point_x)$point_x2 = 10; 
      if(!$point_y)$point_y2 = 10;
      if(!$width)$width = 4;

      $isSqlText = FALSE;  
      $sql = "select gelid, gelspotid, gelspotx, gelspoty, gelspotw, "
            ."gelsetid, gelsetspotid, geldate, gelnote from gel2despot where gelid = '$gelid' ";
      $result = pg_exec($dbHandle, $sql);
      if ($result == 0) {
         print("SQL:\"$sql\"can not exec");
         pg_close($dbHandle);
         exit;
       }

       $resultNumRows = pg_numrows($result);
     if($resultNumRows > 0){
      $rowCount = 0;     

      while ($rowCount < $resultNumRows) {
       $data = pg_fetch_object($result, $rowCount);   
       $upgelid          = $data->gelid ;  
       $upgelspotid      = $data->gelspotid;

       $upgelspotx       = $data->gelspotx;
       $upgelspoty       = $data->gelspoty;
       $upgelspotw       = $data->gelspotw;
     if ($point_x <= $upgelspotx + $upgelspotw and $point_x >= $upgelspotx - $upgelspotw 
      and $point_y <= $upgelspoty + $upgelspotw and $point_y >= $upgelspoty - $upgelspotw)
      {
       $upgelsetid         = $data->gelsetid ;
       $upgelsetspotid     = $data->gelsetspotid ;
       $upgeldate          = $data->geldate ;
       $upgelnote          = $data->gelnote ;
       print("<FORM ACTION=\"gelspotup.php\" METHOD=\"get\">\n");
       print("<HTML>\n"); 
       print("<HEAD>\n"); 
       print("<TITLE>1&2DE-gel Map of ".$gelid."</TITLE>\n"); 
       print("</HEAD>\n"); 
       print("<BODY>\n"); 
       print("<CENTER><B>Update or delete spot data of 1 & 2DE-gel</B>\n"); 
       print("<TABLE><TR><TD width=\"280\"></TD><TD>\n"); 
       print("<A HREF=\"inputgel2de.php?username=$username&password=$password&gelid=$gelid\">\n");
       print("[Back to 1 & 2DE-gel map page]</A></TD></TR></TABLE><HR><TABLE BORDER=\"3\">\n");
 
       print("<TR><TD>1&2DE-gel ID       </TD><TD>\n");
       print("<INPUT TYPE=\"text\" SIZE=\"32\" MAXLENGTH=\"32\" NAME=\"gelid\"  VALUE=\"$upgelid\"></TD></TR>\n"); 
       print("<TR></TD><TD>SSP number    </TD><TD>\n");
       print("<INPUT TYPE=\"text\" SIZE=\"12\" MAXLENGTH=\"12\" NAME=\"gelspotid\" VALUE=\"$upgelspotid\"></TD></TR>\n");
       print("<TR><TD>Spot x posi  </TD><TD>\n");
       print("<INPUT TYPE=\"text\" SIZE=\"4\" MAXLENGTH=\"4\" NAME=\"gelspotx\" VALUE=\"$upgelspotx\"></TD></TR>\n");
       print("<TR><TD>Spot y posi  </TD><TD>\n");
       print("<INPUT TYPE=\"text\" SIZE=\"4\" MAXLENGTH=\"4\" NAME=\"gelspoty\" VALUE=\"$upgelspoty\"></TD></TR>\n");
       print("<TR><TD>Spot width  </TD><TD>\n");
       print("<INPUT TYPE=\"text\" SIZE=\"4\" MAXLENGTH=\"4\" NAME=\"gelspotw\" VALUE=\"$upgelspotw\"></TD></TR>\n");
       print("<TR><TD>1&2DE-gel analysis set ID </TD><TD>\n");
       print("<INPUT TYPE=\"text\" SIZE=\"32\" MAXLENGTH=\"32\" NAME=\"gelsetid\" VALUE=\"$upgelsetid\"></TD></TR>\n");
       print("<TR><TD>1&2DE-gel analysis set SSP number </TD><TD>\n");
       print("<INPUT TYPE=\"text\" SIZE=\"12\" MAXLENGTH=\"12\" NAME=\"gelsetspotid\" VALUE=\"$upgelsetspotid\"></TD></TR>\n");
       print("<TR><TD>Date                </TD><TD>\n");
       print("<INPUT TYPE=\"text\" SIZE=\"12\" MAXLENGTH=\"12\" NAME=\"geldate\" VALUE=\"$upgeldate\"></TD></TR>\n");
       print("<TR><TD>Note      </TD><TD>\n");
       print("<textarea NAME=\"gelnote\" rows=\"2\" cols=\"50\"  wrap=\"soft\" >$upgelnote</textarea></TD></TR>\n");

         $sql7 = "select gelid, gelspotid, dplateid, dholeid, plateid, holeid, mapid, spotid "
             ."from limslink where (gelid = '$upgelid' and gelspotid='$upgelspotid') ";
         $result7 = pg_exec($dbHandle, $sql7);     // 
         if ($result7 == FALSE) {                 // 
           print("\"$sql7\"can not exec postgreSQL db");
           exit;                                 // 
          }
         $resultNumRows7 = pg_numrows($result7);   // 
         if($resultNumRows7 > 0){     
          $data7 = pg_fetch_object($result7, 0);   
          print("<TR><TD>Digestion plate ID </TD><TD> $data7->dplateid </TD></TR>\n");
          print("<TR><TD>Well ID(digestion plate)</TD><TD> $data7->dholeid </TD></TR>\n");
          print("<TR><TD COLSPAN=\"2\">\n");
      
          print("<A HREF=\"dgplatehole_bin.php?width=$upgelspotw&pointx=$upgelspotx&pointy=$upgelspoty&"
           ."gelid=$gelid&dplateid=$data7->dplateid&dholeid=$data7->dholeid&username=$username&password=$password\">"
           ." Detect Well (digestion plate)</A></TD></TR>\n");
          print("<TR><TD>MS plate ID         </TD><TD> $data7->plateid </TD></TR>\n");
          print("<TR><TD>Well ID(MS plate)   </TD><TD> $data7->holeid </TD></TR>\n");
          print("<TR><TD COLSPAN=\"2\">\n");
          print("<A HREF=\"platehole_bin.php?width=$upgelspotw&pointx=$upgelspotx&pointy=$upgelspoty&"
           ."gelid=$gelid&plateid=$data7->plateid&holeid=$data7->holeid&username=$username&password=$password\">"
           ." Detect Well (Ms plate)</A></TD></TR>\n");
          print("<TR><TD>2DPAGE Map ID       </TD><TD> $data7->mapid  </TD></TR>\n");
          print("<TR><TD>Spot number(2DPAGE MAP) </TD><TD> $data7->spotid </TD></TR>\n");
          print("<TR><TD COLSPAN=\"2\">\n");
  print("<A HREF=\"mapspot_bin.php?width=$upgelspotw&pointx=$upgelspotx&pointy=$upgelspoty&username=$username&password=$password&"
          ."mapid=$data7->mapid&spotid=$data7->spotid&gelid=$gelid\">Detect spot of 2DPAGE database </A></TD></TR>\n");
           }
         else {  print("<TR><TD COLSPAN=\"2\" ALIGN=\"center\"> NO linked data  !</TD></TR>\n"); }
       
       print("<INPUT TYPE=\"hidden\" NAME=\"username\" VALUE=\"$username\">\n");
       print("<INPUT TYPE=\"hidden\" NAME=\"password\" VALUE=\"$password\">\n");
       print("<TR><TD COLSPAN=\"2\" ALIGN=\"center\"><INPUT TYPE=\"submit\" VALUE=\"Update spot data of 1&2DE-gel\"> " .
              "</TD></TR>\n");
       print("</FORM>\n");
       print("<FORM ACTION=\"gelspotdelchk.php\" METHOD=\"get\">\n");
       print("<INPUT TYPE=\"hidden\" NAME=\"gelid\" VALUE=\"$upgelid\">\n");
       print("<INPUT TYPE=\"hidden\" NAME=\"gelspotid\" VALUE=\"$upgelspotid\">\n");
       print("<INPUT TYPE=\"hidden\" NAME=\"username\" VALUE=\"$username\">\n");
       print("<INPUT TYPE=\"hidden\" NAME=\"password\" VALUE=\"$password\">\n");
       print("<TR><TD COLSPAN=\"2\" ALIGN=\"right\"><INPUT TYPE=\"submit\" VALUE=\"Delete spot data of 1&2DE-gel\"> " .
            "</TD></TR>\n");
       print("</FORM>\n");
       print("</TABLE></CENTER>\n");
       pg_free_result($result); 
       pg_free_result($result7); 
       exit;
       }
         
      $rowCount++;                          
     }
    }  //$resultNumRows > 0

    print("<HTML>\n"); 
    print("<HEAD>\n"); 
    print("<TITLE>1&2DE-gel of ".$gelid."</TITLE>\n"); 
    print("<META HTTP-EQUIV=\"Cache-Control\" CONTENT=\"no-cache\"> \n"); 
    print("</HEAD>\n"); 
    print("<BODY>\n"); 
    print("<FORM ACTION=\"./inputgel2de.php\" target=\"_top\">\n"); 
    print("<CENTER><FONT SIZE=\"5\"><I>1 & 2DE-gel map of : ".$gelid." </I></FONT></CENTER>\n"); 
      print("<input type=\"hidden\" name=\"point_x\" value=$point_x>\n"); 
      print("<input type=\"hidden\" name=\"point_y\" value=$point_y>\n"); 
      print("<input type=\"hidden\" name=\"width\" value=$width>\n"); 
      print("<input type=\"hidden\" name=\"gelid\" value=\"$gelid\">\n"); 
      print("<input type=\"hidden\" name=\"username\" value=$username>\n"); 
      print("<input type=\"hidden\" name=\"password\" value=$password>\n"); 
      print("<input type=\"hidden\" name=\"gelimage\" value=$gelimage>\n"); 
      print("<DIV ALIGN=\"right\"><input type=\"submit\" value=\"For print\"></FORM>\n"); 
 
      print("<A HREF=\"gelup.php?username=$username&password=$password&gelid=$gelid\">");
      print(" [ Update gel data ]</A>  \n");
      print("<A HREF=\"gellogin.php?username=$username&gelid=$gelid\">");
      print(" [Back to login page ]</A></DIV>\n");
     
    print("<HR SIZE=\"7\">\n"); 

    print("<FORM ACTION=\"./gelspotposi.php\" >\n"); 
      print("<input type=\"hidden\" name=\"point_x\" value=$point_x>\n"); 
      print("<input type=\"hidden\" name=\"point_y\" value=$point_y>\n"); 
      print("<input type=\"hidden\" name=\"width\" value=$width>\n"); 
      print("<input type=\"hidden\" name=\"gelid\" value=\"$gelid\">\n"); 
      print("<input type=\"hidden\" name=\"username\" value=$username>\n"); 
      print("<input type=\"hidden\" name=\"password\" value=$password>\n"); 
    print("<input type=\"submit\" value=\"Detect the spot position !\"></FORM>\n"); 

    print("<FORM ACTION=\"./inputgel2de.php?\"  >\n"); 
      print("<input type=\"hidden\" name=\"gelid\" value=\"$gelid\">\n"); 
      print("<input type=\"hidden\" name=\"username\" value=$username>\n"); 
      print("<input type=\"hidden\" name=\"password\" value=$password>\n"); 
      print("<input type=\"hidden\" name=\"gelimage\" value=$gelimage>\n"); 
      print("Rectangle width/2 \n"); 
      print("<input type=\"text\" name=\"width\" value=$width> "); 
      print(" position x : $point_x y : $point_y\n"); 
    print("<CENTER>\n"); 
    print("<TABLE BORDER=\"2\">\n"); 
    print("<TR>\n"); 
    print("<TD>\n"); 
    print("<INPUT TYPE=\"IMAGE\" SRC=\"gelimage.php?point_x=$point_x&point_y=$point_y&width=$width&gelid=$gelid&IMAGE=$gelimage&oid=$gel_oid\" NAME=\"point\"> \n"); 
    print("</FORM>\n"); 
    print("</TD></TR>\n"); 
    print("</TABLE>\n"); 
    print("</CENTER> \n"); 
    pg_free_result($result); 
   }          //$resultNumRows2 > 0
   else {     
   
     print("<FORM ACTION=\"inputgel2de.php\" METHOD=\"get\">\n");
     print("<HTML>\n"); 
     print("<HEAD>\n"); 
     print("<TITLE>Add 1&2DE-gel data of ".$gelid."</TITLE>\n"); 
     print("</HEAD>\n"); 
     print("<BODY>\n"); 
     print("<H2><CENTER>Add 1 & 2DE-gel data of ".$gelid."</H2></CENTER>");
     print("<CENTER><TABLE><TR><TD width=\"80\"></TD><TD>\n"); 
     print("<A HREF=\"limsmain.htm\"> [ Back to main page ]</A></TD></TR></TABLE></CENTER>");
     print("<HR>");
     print("<CENTER><TABLE BORDER=\"2\">\n"); 
     print("<TR><TD>1&2DE-gel ID (Max 12 chara)</TD><TD>\n");
     print("<INPUT TYPE=\"text\" SIZE=\"32\" MAXLENGTH=\"32\"  NAME=\"gelid\"  VALUE=\"$gelid\"></TD></TR>\n"); 
     print("<TR><TD>User name     </TD><TD>\n");
     print("<INPUT TYPE=\"text\" SIZE=\"30\" MAXLENGTH=\"30\"  NAME=\"username\" VALUE=\"$username\"></TD></TR>\n");
     print("<TR><TD>Password      </TD><TD>\n");
     print("<INPUT TYPE=\"password\" SIZE=\"30\" MAXLENGTH=\"30\"  NAME=\"password\" VALUE=\"$password\"></TD></TR>\n");
     print("<TR><TD>1&2DE-gel name    </TD><TD>\n");
     print("<INPUT TYPE=\"text\" SIZE=\"60\" MAXLENGTH=\"60\"  NAME=\"gelname\"     VALUE=\"$upgelname\"></TD></TR>\n");
     print("<TR><TD>date          </TD><TD>\n");
     $datestamp = date("Y/n/j");
     print("<INPUT TYPE=\"text\" SIZE=\"12\" MAXLENGTH=\"12\"  NAME=\"geldate\"    VALUE=\"$datestamp\"></TD></TR>\n");
     print("<TR><TD>Note      </TD><TD>\n");
     print("<textarea NAME=\"gnote\" rows=\"4\" cols=\"50\"  wrap=\"soft\" >$upgnote</textarea></TD></TR>\n");
     print("<input type=\"hidden\" name=\"geladd\" value=\"on\"></TD>\n"); 
     print("<TR><TD><INPUT TYPE=\"submit\" VALUE=\"Add new gel data\"> " .
           "<TD><INPUT TYPE=\"reset\" VALUE=\"Clear\"></TD>\n");
     print("</FORM></TR>\n");
     print("</TABLE></CENTER>\n");
 

     print("</HTML>\n"); 

    
   }
  ?>
