# Supplementary material for: Development of an open source laboratory information management system for 2-D gel electrophoresis-based proteomics workflow
Source: BMC Bioinformatics. 2006 Oct 4;7:430. doi: 10.1186/1471-2105-7-430 (PMC1599757; doi:10.1186/1471-2105-7-430)
Supplement: Additional File 1 — Our program of LIMS. The file is a compressed file that includes all PHP scripts, sql and html files of our LIMS. Please install Apache revision 1.3.34 or later, PostgreSQL revision 7.4.3 or later, PHP revision 4.3.7 or later and GD library revision 2.0.27 or later in advance of setting up the LIMS. The LIMS is licensed under GNU Lesser General Public License. Please set up as follows. tar zxvf LIPAGE_0.88.tar.gz. mv LIMS/usr/local/apache/htdocs. Please read/usr/local/apache/htdocs/LIMS/README. [file 1471-2105-7-430-S1.gz › LIMS/INSTALLATION]

 INSTALLATION
--------------------------------------------------------------------------------------------------
Software requirements : Apache revision 1.3.34 or later, PostgreSQL revision 7.4.3 or later, 
PHP revision 4.3.7 or later, GD library revision 2.0.27 or later. Please install them in advance. 

And please set up as follows. 

Please edit /usr/local/lib/php.ini
 register_globals = On

 
    #tar xvzf LIPAGE_****.tar.gz
    #mv LIMS /usr/local/apache/htdocs
    #cd /usr/local/apache/htdocs/LIMS
    #su postgres
    $createdb proteomedb
   
Please create and edit the first line in limsuser.back.
 admin ID [tab] password [tab] affiliation [tab] occupational description [tab] admin(Input as a word)

 [ Using an example of user data:  
   #cp limsuser.euc limsuser.back
   Usernames of the LIMS are toda and hmorisawa. The passwords are bmc27info and bmc36info. ] 

$psql -f createlimstable.sql proteomedb
The top page of the LIMS is http://servername/LIMS/lims.html.


----------------------------------------------------------------------------------------------------
   An example of Apache-PHP-PostgreSQL installation installations 
     using source files
----------------------------------------------------------------------------------------------------
The following description is applicable for an installation under Fedora Core 5.

Please install rpm-packages of gcc and enviroments for developments, first. 
Please download each source files of apache_1.3.35.tar.gz, php-5.1.2.tar.gz, gd-2.0.33.tar.gz, jpegsrc.v6b.tar.gz,
 libpng-1.2.6rc5.tar.gz and postgresql-8.1.3.tar.gz from the internet.

The download sites in the Internet
  http://www.apache.org/
  http://www.php.net/
  http://www.boutell.com/gd/
  ftp://ftp.uu.net/graphics/jpeg/
  http://www.libpng.org/pub/png/libpng.html
  http://www.postgresql.org/


[Apache installation]
#tar xvzf apache_1.3.35.tar.gz
#cd apache_1.3.35
#OPTIM="-O2" ./configure --enable-module=so
#make
#make install
#vi /usr/local/apahche/conf/httpd.conf

    ServerName  *********                     ( Enter a right name of server )

#vi /etc/rc.d/rc.local

   /usr/local/apache/bin/apachectl start         ( The line is added )
   
[PostgreSQL installation]
#adduser postgres
#passwd postgres
#mkdir /usr/local/src/postgresql-8.1.3
#chown postgres /usr/local/src/postgresql-8.1.3
#mkdir /usr/local/pgsql
#chown postgres /usr/local/pgsql
#su -postgres
$cd /usr/local/src
$tar xvfz postgresql-8.1.3.tar.gz
$cd /usr/local/src/postgresql-8.1.3
$./configure
$make
$make install

$vi /home/postgres/.bashrc

  PATH="$PATH":/usr/local/pgsql/bin
  export POSTGRES_HOME=/usr/local/pgsql
  export PGLIB=$POSTGRES_HOME/lib
  export PGDATA=$POSTGRES_HOME/data
  export MANPATH="$MANPATH":$POSTGRES_HOME/man
  export LD_LIBRARY_PATH="$LD_LIBRARY_PATH":"PGLIB"

$source ~/.bashrc
$initdb
$ cd /usr/local/pgsql/data
$chmod 600 pg_hba.conf
$vi pg_hba.conf
   #host     all    all     ::1/128      ident sameuser      ( Add #)
   host  all  0.0.0.0  0.0.0.0  trust                        ( The line is added )
    
$su -
#vi /etc/rc.d/rc.local

   rm /tmp/.s.PGSQL.*                            ( The line is added )
   su - postgres -c "postmaster -S -i"           ( The line is added )
   
[zlib installation]
#tar xvzf zlib-1.2.1.tar.gz
#cd zlib-1.2.2
#./configure --shared 
#make
#make install

[JPEG-6b installation]
#tar xvzf jpegsrc.v6b.tar.gz
#cd src/jpeg-6b
#./configure --enable-shared --enable-static
#make
#make install

[libpng installation]
#tar zxf libpng-1.2.6rc5.tar.gz 
#cd libpng-1.2.6rc5 
#cp scripts/makefile.linux makefile 
#vi makefile 

   ZLIBLIB=/usr/local/lib                     ( The line is added )
   ZLIBINC=/usr/local/include                 ( The line is added )
   #ZLIBLIB=../zlib                           ( Add #)
   #ZLIBINC=../zlib                           ( Add #)

#make 
#make install 

[GD installation]
#tar xvzf gd-2.0.28.tar.gz
#cd gd-2.0.28 
#./configure 
#make 
#make install 

[PHP installation]
#tar xvzf php-5.1.2.tar.gz
#cd php-5.1.2./configure --with-pgsql --with-apxs=/usr/local/apache/bin/apxs --enable-mbstr-enc-trans --enable-mbstring --enable-mbregex --enable-versioning --with-zlib-dir=/usr/local/lib --with-gd --with-jpeg-dir=/usr/local/lib
#make 
#make install
#cp php.ini-dist /usr/local/lib/php.ini
#vi /usr/local/apache/conf/mime.types

   application/x-httpd-php  php                              ( The line is added )
   application/x-httpd-source  phps                          ( The line is added )

#cd ext/pgsql
#phpize
#aclocal
#./configure
#make
#make EXTENSION_DIR=/usr/local/lib/php/extensions install
#vi /usr/local/lib/php.ini

  extension_dir = /usr/local/lib/php/extensions       ( <-  extension_dir = ./  )
  extension     = pgsql.so                            ( The line is added )
  register_globals = On                               ( The line is added )

  ------------

#tar xvzf LIPAGE_****.tar.gz
#mv LIMS /usr/local/apache/htdocs
#cd /usr/local/apache/htdocs/LIMS
#cp limsuser.euc limsuser.back
#su postgres
$createdb proteomedb  
$createuser nobody

[ Using an example of user data:  
  #cp limsuser.euc limsuser.back
  Usernames of the LIMS are toda and hmorisawa. The passwords are bmc27info and bmc36info. ]

$psql -f createlimstable.sql proteomedb
The setup finished. The top page of the LIMS is http://servername/LIMS/lims.html.


-----------------------------------------------------------------------------------------
   Another Apache-PHP-PostgreSQL installations instruction 
           using rpm packages on Fedora Core 4 and 5
-----------------------------------------------------------------------------------------
The following description is applicable for an installation on Fedora Core 4 and 5.
Please select workstation install in installation type Fedora Core 4 or 5

Please set up as follows.
   #yum -y install httpd php php-gd php-pgsql
   #yum -y install postgresql postgresql-server
   #chkconfig httpd on
   #chkconfig postgresql on

Please configure the three following files.
  vi /etc/httpd/httpd.conf
    User nobody          (<- User apache  )
    Group nobody         (<- Group apache  )

  vi /etc/php.ini
    register_globals = On      (<- register_globals = Off)      

  vi /var/lib/pgsql/data/pg_hba.conf
    #host     all    all     ::1/128      ident sameuser       ( Add # )
    host  all  0.0.0.0  0.0.0.0  trust                         ( The line is added )

Please reboot. 

  --------------

Please set up as follows.
    #tar xvzf LIPAGE_****.tar.gz
    #mv LIMS /var/www/html
    #cd /var/www/html/LIMS
    #cp limsuser.euc limsuser.back
    #su postgres
    $createdb proteomedb
    $createuser nobody
    
    [  Using an example of user data:  
       #cp limsuser.euc limsuser.back
       Usernames of the LIMS are toda and hmorisawa. The passwords are bmc27info and bmc36info. ] 
    
    $psql -f createlimstable.sql proteomedb
The setup finished. The top page of the LIMS is http://servername/LIMS/lims.html.
