# Supplementary material for: Development of an open source laboratory information management system for 2-D gel electrophoresis-based proteomics workflow
Source: BMC Bioinformatics. 2006 Oct 4;7:430. doi: 10.1186/1471-2105-7-430 (PMC1599757; doi:10.1186/1471-2105-7-430)
Supplement: Additional File 1 — Our program of LIMS. The file is a compressed file that includes all PHP scripts, sql and html files of our LIMS. Please install Apache revision 1.3.34 or later, PostgreSQL revision 7.4.3 or later, PHP revision 4.3.7 or later and GD library revision 2.0.27 or later in advance of setting up the LIMS. The LIMS is licensed under GNU Lesser General Public License. Please set up as follows. tar zxvf LIPAGE_0.88.tar.gz. mv LIMS/usr/local/apache/htdocs. Please read/usr/local/apache/htdocs/LIMS/README. [file 1471-2105-7-430-S1.gz › LIMS/limsnewuser.php]

<?php
   if (('{$_GET["adminname"]}'== "") or ('{$_GET["password"]}'== "")){
         print("<HTML><center>No admin name or password data<BR></center></HTML>\n");
         exit;   }
         
   $connectDbName = "host=localhost port=5432 dbname=proteomedb";
   $dbHandle = pg_connect($connectDbName);
   if ($dbHandle == FALSE) {
      print("can not connect database<BR>\n");
      exit;   }
   $admin ='admin';
 
   $sql = "select username, password, affiliation, Note, admin "
          ."from limsuser where username = '$adminname'  and  password = '$password' and admin ='$admin'";
  
      $result = pg_exec($dbHandle, $sql);     // 
      if ($result == FALSE) {                 // 
      print("\"$sql\"can not exec postgreSQL db");
      exit;                                 // 
      }
      $resultNumRows = pg_numrows($result);   // 
   if($resultNumRows <= 0){ print("<HTML><center>Admin Password is incorrect !<BR></center></HTML>");  exit; }
   
 print("<HTML>\n"); 
 print("<HEAD>\n"); 
 print("<TITLE>Add or delete new user </TITLE>\n"); 
 print("</HEAD>\n"); 
 print("<BODY>\n"); 
 print("<center><FONT SIZE=\"5\"><I>Add or update user</I></FONT>\n"); 
  print("<TABLE><TR><TD width=\"80\"></TD><TD>\n"); 
 print("<A HREF=\"limsadmin.html\"> [ Back to Administrator page ]</A></TD></TR></TABLE>");
 
 print("<FORM ACTION=\"addnewuser.php\" METHOD=\"get\">");
 print("<TABLE border=\"3\">\n"); 
 print("<TR><TD><I>User Name</I></TD><TD><INPUT TYPE=\"text\" SIZE=\"12\" MAXLENGTH=\"12\" NAME=\"username\"></TD></TR>\n");
 print("<TR><TD><I>Password</I></TD><TD><INPUT TYPE=\"password\" SIZE=\"12\" MAXLENGTH=\"12\" NAME=\"password\"></TD></TR>\n");
print("<TR><TD><I>Re password</I></TD><TD><INPUT TYPE=\"password\" SIZE=\"12\" MAXLENGTH=\"12\" NAME=\"repassword\"></TD></TR>\n");
 print("<TR><TD><I>Affiliation</I></TD><TD><INPUT TYPE=\"text\" SIZE=\"50\" MAXLENGTH=\"50\" NAME=\"affiliation\"></TD></TR>\n");
 print("<TR><TD><I>Note</I></TD><TD><INPUT TYPE=\"text\" SIZE=\"50\" MAXLENGTH=\"50\" NAME=\"note\"></TD></TR>\n");
 print("<TR><TD></TD><TD><INPUT TYPE=\"submit\" VALUE=\" Add or update user \"></TD></TR>\n");
 print("</FORM>\n");
 print("</TABLE>\n"); 
 print("<center><FONT SIZE=\"5\"><I>Delete user</I></FONT>\n"); 
 
 print("<FORM ACTION=\"deluser.php\" METHOD=\"get\">");
 print("<TABLE border=\"3\">\n"); 
 print("<TR><TD><I>User Name</I></TD><TD><INPUT TYPE=\"text\" SIZE=\"12\" MAXLENGTH=\"12\" NAME=\"username\"></TD></TR>\n");
 print("<TR><TD></TD><TD><INPUT TYPE=\"submit\" VALUE=\" Delete user \"></TD></TR>\n");
 print("</FORM>\n");

  print("</TABLE>\n"); 
  print("</CENTER></BODY>\n"); 
  print("</HTML>\n"); 
  

  ?>
