# Supplementary material for: Development of an open source laboratory information management system for 2-D gel electrophoresis-based proteomics workflow
Source: BMC Bioinformatics. 2006 Oct 4;7:430. doi: 10.1186/1471-2105-7-430 (PMC1599757; doi:10.1186/1471-2105-7-430)
Supplement: Additional File 1 — Our program of LIMS. The file is a compressed file that includes all PHP scripts, sql and html files of our LIMS. Please install Apache revision 1.3.34 or later, PostgreSQL revision 7.4.3 or later, PHP revision 4.3.7 or later and GD library revision 2.0.27 or later in advance of setting up the LIMS. The LIMS is licensed under GNU Lesser General Public License. Please set up as follows. tar zxvf LIPAGE_0.88.tar.gz. mv LIMS/usr/local/apache/htdocs. Please read/usr/local/apache/htdocs/LIMS/README. [file 1471-2105-7-430-S1.gz › LIMS/mapdatain.php]

<?php
  print("<HTML>\n");
  print("DATA IN start!<BR>\n");
  $connectDbName = "host=localhost port=5432 dbname=proteomedb";
  $dbHandle = pg_connect($connectDbName);
  if ($dbHandle == FALSE) {
    print("can not connect database<BR>\n");
    exit;
  }
  if (('{$_GET["mapname"]}'== "") or ('{$_GET["spotname"]}'== "")){
    print("No mapname or spotname data<BR>\n");
    exit;
  }

    $sql2 = "select MAPID, SPOTID, PRNAME, MOLECULARMASS, THMOLECULARMASS, ISOPOINT, THISOPOINT, IXSPOT, IYSPOT, IWSPOT, STATE1, PREXPRESSION1,"
          ." STATE2, PREXPRESSION2, ENZYME,PEPTIDEMASS, SWISSPROTID, SWISSPROTURL, EMBLID, EMBLURL, PATHOLOGICALOB from PTMIG"
           ." where ((SPOTID = '$spotname') and (MAPID = '$mapname')) "
          ."order by mapid ,spotid asc" ;

    $result2 = pg_exec($dbHandle, $sql2);     // 
    if ($result2 == FALSE) {                 // 
      print("\"$sql2\"can not exec postgreSQL db");
      exit;                                 // 
    }
    $resultNumRows = pg_numrows($result2);   // 
  if($resultNumRows > 0){ print(" Duplicate data of SSP NO ! Input ERR ! Change SSP NO. !<BR></HTML>"); }
    else { 


    $sql = "INSERT INTO ptmig "
          ."VALUES ('{$_GET["mapname"]}','{$_GET["spotname"]}','{$_GET["prname"]}','{$_GET["molecularmass"]}',"
          ."'{$_GET["thmolecularmass"]}','{$_GET["isopoint"]}','{$_GET["thisopoint"]}','{$_GET["ixspot"]}','{$_GET["iyspot"]}',"
          ."'{$_GET["iwspot"]}','{$_GET["state1"]}',"
          ."'{$_GET["prexpression1"]}','{$_GET["state2"]}','{$_GET["prexpression2"]}','{$_GET["enzyme"]}',"
          ."'{$_GET["peptidemass"]}','{$_GET["swissprotid"]}','{$_GET["swissproturl"]}',"
          ."'{$_GET["emblid"]}','{$_GET["emblurl"]}','{$_GET["pathologicaldb"]}' )";

    $result = pg_exec($dbHandle, $sql);
    pg_freeresult($result);  
    
  if ( $_GET["plateid"] =="" and $_GET["holeid"] =="")
        {   print(" No update liked data, Ms plate ID and Well NO! <BR>"); 
            print("<TABLE border=3>\n"); 
            print("<TR><TD><A HREF=\"mapprint.php?username=$username&password=$password&mapid=$mapname\">");
            print("Input or update other spot data</A></TD></TR></TABLE>\n");
        exit ;        }
  
    $sql3 = "select plateid, holeid, mapid, spotid from limslink where "
    ."(plateid = '$plateid' and holeid='$holeid' "
    ." and mapid = '$mapid' and spotid='$spotid') ";
    $result3 = pg_exec($dbHandle, $sql3);

    if ($result3 == FALSE) {                 
      print("\"$sql3\"can not exec postgreSQL db");
      exit;           }
    $resultNumRows3 = pg_numrows($result3);   // 
    pg_freeresult($result3); 

      if($resultNumRows3 > 0)
             { print($resultNumRows3." Linked data  All same!  No update linked data<BR>"); 
               print("<TABLE border=3>\n"); 
               print("<TR><TD><A HREF=\"mapprint.php?username=$username&password=$password&mapid=$mapname\">");
               print("Input or update other spot data</A></TD></TR></TABLE>\n");
               exit;}
  
  
          $sql4 = "select plateid, holeid, mapid, spotid from limslink where "
    ."( mapid != '$mapid' or spotid != '$spotid') "
    ." and (plateid  = '$plateid' and holeid  = '$holeid') ";

    $result4 = pg_exec($dbHandle, $sql3);
    if ($result4 == FALSE) {                 
      print("\"$sql4\"can not exec postgreSQL db");
      exit;    }
    $resultNumRows4 = pg_numrows($result4);   // 
    pg_freeresult($result4); 

      if($resultNumRows4 > 0)
    {     print(" Duplicate linked Digestion plate ID and Well NO! Please Change Digestion plate ID and Well NO<BR>"); 
          print("<FORM ACTION=\"overplate.php\" METHOD=\"get\">\n");
          print("<INPUT TYPE=\"hidden\" NAME=\"mapid\" VALUE=\"$mapid\">\n");
          print("<INPUT TYPE=\"hidden\" NAME=\"spotid\"  VALUE=\"$spotid\">\n");
          print("<INPUT TYPE=\"hidden\" NAME=\"plateid\"    VALUE=\"$plateid\">\n");
          print("<INPUT TYPE=\"hidden\" NAME=\"holeid\"   VALUE=\"$holeid\">\n");
          print("<INPUT TYPE=\"submit\" VALUE=\"Change link?  digestion plate well : Ms plate well\"></FORM>\n");
          exit ;
          }
 
 
    $sql5 = "select plateid, holeid, mapid, spotid from limslink where "
    ."(mapid = '$mapid' and spotid='$spotid') "
    ." and (plateid  != '$plateid' or  holeid  != '$holeid') ";
    
    $result5 = pg_exec($dbHandle, $sql5);
    if ($result5 == FALSE) {                 
      print("\"$sql5\"can not exec postgreSQL db");
      exit;                                 
    }
    $resultNumRows5 = pg_numrows($result5);   // 
    
      if($resultNumRows5 > 0){ 
    $sql6 = "UPDATE limslink SET plateid ='$plateid',holeid='$holeid'"
          ." where mapid = '$mapid' and spotid ='$spotid'";

   $result6 = pg_exec($dbHandle, $sql6);
    pg_freeresult($result6);    
      
    print("Linked Data Update OK!\n");
        print("<TABLE border=3>\n"); 
        print("<TR><TD><A HREF=\"mapprint.php?username=$username&password=$password&mapid=$mapname\">");
        print("Input or update other spot data</A></TD></TR></TABLE>\n");
    }
    pg_freeresult($result5);     
 
 
        $sql7 = "select plateid, holeid, mapid, spotid from limslink where "
    ."(mapid != '$mapid' or spotid != '$spotid') "
    ." and (plateid  != '$plateid' or holeid  != '$holeid') ";
    
    $result7 = pg_exec($dbHandle, $sql7);
    if ($result7 == FALSE) {                 
      print("\"$sql7\"can not exec postgreSQL db");
      exit;     }
    $resultNumRows7 = pg_numrows($result7);   // 
    
      if($resultNumRows7 > 0){ 
       $dplateid ="";
       $dholeid  ="";
       $gelid   ="";
       $gelspotid  ="";
       $sql8 = "INSERT INTO limslink "
   ."VALUES ('$dplateid','$dholeid','$mapid','$holeid',"
   ."'$plateid','$holeid','$mapid','$spotid')";
  
    $result8 = pg_exec($dbHandle, $sql8);
    pg_freeresult($result8);  
      
    print("Linked Data Insert OK!\n");
    }
    pg_freeresult($result7);

  print("DATA IN OK!\n");
        print("<TABLE border=3>\n"); 
        print("<TR><TD><A HREF=\"mapprint.php?username=$username&password=$password&mapid=$mapname\">");
        print("Input or update other spot data</A></TD></TR></TABLE>\n");
                    }
 print("</HTML>\n");
    
    ?>
