# Supplementary material for: Development of an open source laboratory information management system for 2-D gel electrophoresis-based proteomics workflow
Source: BMC Bioinformatics. 2006 Oct 4;7:430. doi: 10.1186/1471-2105-7-430 (PMC1599757; doi:10.1186/1471-2105-7-430)
Supplement: Additional File 1 — Our program of LIMS. The file is a compressed file that includes all PHP scripts, sql and html files of our LIMS. Please install Apache revision 1.3.34 or later, PostgreSQL revision 7.4.3 or later, PHP revision 4.3.7 or later and GD library revision 2.0.27 or later in advance of setting up the LIMS. The LIMS is licensed under GNU Lesser General Public License. Please set up as follows. tar zxvf LIPAGE_0.88.tar.gz. mv LIMS/usr/local/apache/htdocs. Please read/usr/local/apache/htdocs/LIMS/README. [file 1471-2105-7-430-S1.gz › LIMS/mapprint.php]

<?php
   if (('{$_GET["username"]}'== "") or ('{$_GET["password"]}'== "")){
         print("<HTML><center>No username or password data<BR></center></HTML>\n");
         exit;   }

  $dbHandle = pg_connect("host=localhost port=5432 dbname=proteomedb");
  if ($dbHandle == 0) {
    print("cannot connect <BR>\n");
    exit;
  }

   $sql8 = "select username, password, affiliation, Note "
          ."from limsuser where username = '$username'  and  password = '$password' ";
  
      $result8 = pg_exec($dbHandle, $sql8);     // 
      if ($result8 == FALSE) {                 // 
      print("\"$sql8\"can not exec postgreSQL db");
      exit;                                 // 
      }
      $resultNumRows8 = pg_numrows($result8);   // 
   if($resultNumRows8 <= 0){ 
      print("<HTML><center>User password is incorrect !</center><BR>"); 
      print("<center><TABLE border=3><TR><TD><A HREF=\"maplogin.php?username=$username&mapid=$mapid\">");
      print("Back to login page</A></TD></TR></TABLE></center></HTML>\n");
      exit; }

    $sql2 = "select mapid, husername, hdate, gelimage, gel_oid, gelicon, gelicon_oid, hnote from headlim "
           ."where mapid = '$mapid' and husername = '$username'";

     $result2 = pg_exec($dbHandle, $sql2);
       if ($result2 == 0) {
         print("SQL2:\"$sql2\"can not exec");
         pg_close($dbHandle);
         exit;}
     $rowCount2 = 0;     
    $resultNumRows2 = pg_numrows($result2);
  if($resultNumRows2 > 0){
         $data2 = pg_fetch_object($result2, $rowCount2);   
         $gelimage  = $data2->gelimage ;
         $gel_oid   = $data2->gel_oid ;

      pg_free_result($result2); 

   if(!$point_x) $point_x = 10; 
   if(!$point_y) $point_y = 10;
   if(!$width) $width = 5;  
   if(!$dflag) $dflag = 0;
     
     $isSqlText = FALSE;  
       $sql = "select MAPID, SPOTID, PRNAME, MOLECULARMASS, THMOLECULARMASS, ISOPOINT, THISOPOINT,  IXSPOT,"
           ." IYSPOT, IWSPOT,STATE1, PREXPRESSION1, STATE2, PREXPRESSION2, ENZYME, PEPTIDEMASS,SWISSPROTID,"
           ." SWISSPROTURL, EMBLID, EMBLURL, PATHOLOGICALOB from PTMIG where MAPID = '$mapid' ";
 
    $result = pg_exec($dbHandle, $sql);
    if ($result == 0) {
       print("SQL:\"$sql\"can not exec");
       pg_close($dbHandle);
       exit;
     }

   $resultNumRows = pg_numrows($result);
   if($resultNumRows > 0){
     $rowCount = 0;     

    while ($rowCount < $resultNumRows) {
     $data = pg_fetch_object($result, $rowCount);   
     $upmapid           = $data->mapid ;  
     $upspotid          = $data->spotid;
     $upprname          = $data->prname;
     $upmolecularmass   = $data->molecularmass;
     $upthmolecularmass = $data->thmolecularmass;
     $upisopoint        = $data->isopoint;
     $upthisopoint      = $data->thisopoint;
     $upixspot          = $data->ixspot;
     $upiyspot          = $data->iyspot;
     $upiwspot          = $data->iwspot;
     if ($point_x <= $upixspot+$upiwspot and $point_x >= $upixspot-$upiwspot and $point_y <= $upiyspot+$upiwspot and $point_y >= $upiyspot-$upiwspot)

    {
      $upstate1			=$data->state1 ;
      $upprexpression1	=$data->prexpression1 ;
      $upstate2			=$data->state2 ;
      $upprexpression2	=$data->prexpression2 ;
      $upenzyme			=$data->enzyme;
      $uppeptidemass		=$data->peptidemass ;
      $upswissprotid		=$data->swissprotid ;
      $upswissproturl		=$data->swissproturl ;
      $upemblid			=$data->emblid ;
      $upemblurl			=$data->emblurl ;
      $uppathologicalob	=$data->pathologicalob ;

      $sql7 = "select gelid, gelspotid, dplateid, dholeid, plateid, holeid, mapid, spotid "
           ."from limslink where (mapid = '$upmapid' and spotid='$upspotid') ";

       $result7 = pg_exec($dbHandle, $sql7);     // 
        if ($result7 == FALSE) {                 // 
         print("\"$sql7\"can not exec postgreSQL db");
         exit;                                 // 
         }
       $resultNumRows7 = pg_numrows($result7);   // 
    
       if($resultNumRows7 > 0){ 
        $data7 = pg_fetch_object($result7, 0);   
        $upgelid    = $data7->gelid    ; $upgelspotid = $data7->gelspotid ;
        $updplateid = $data7->dplateid ; $updholeid   = $data7->dholeid ;
        $upplateid  = $data7->plateid  ; $upholeid    = $data7->holeid ;
         }

      print("<FORM ACTION=\"mapspotup.php\" METHOD=\"get\">\n");
      print("<HTML>\n"); 
      print("<HEAD>\n"); 
      print("<TITLE>TMIG-2DPAGE Map of ".$mapid."</TITLE>\n"); 
      print("</HEAD>\n"); 
      print("<BODY>\n"); 
       print("<CENTER><B>Update or delete spot data of 2DPAGE map</B>\n"); 
       print("<TABLE><TR><TD width=\"280\"></TD><TD>\n"); 
       print("<A HREF=\"mapprint.php?username=$username&password=$password&mapid=$mapid&dflag=$dflag\">\n");
       print("[Back to 2DPAGE map page]</A></TD></TR></TABLE><HR><TABLE BORDER=\"3\">\n");

      print("<TR><TD>Map name          </TD><TD>\n");
      print("<INPUT TYPE=\"text\" SIZE=\"12\" MAXLENGTH=\"12\" NAME=\"mapname\"  VALUE=\"$upmapid\"></TD></TR>\n"); 
      print("<TR><TD>Spot number       </TD><TD>\n");
      print("<INPUT TYPE=\"text\" SIZE=\"12\" MAXLENGTH=\"12\" NAME=\"spotname\" VALUE=\"$upspotid\"></TD></TR>\n");
      print("<TR><TD>Protein name      </TD><TD>\n");
      print("<INPUT TYPE=\"text\" SIZE=\"90\" MAXLENGTH=\"90\" NAME=\"prname\" VALUE=\"$upprname\"></TD></TR>\n");
      print("<TR><TD>Mol. mass         </TD><TD>\n");
      print("<INPUT TYPE=\"text\" SIZE=\"16\" MAXLENGTH=\"16\" NAME=\"molecularmass\" VALUE=\"$upmolecularmass\"></TD></TR>\n");
      print("<TR><TD>Theoretical mol. mass</TD><TD>\n");
      print("<INPUT TYPE=\"text\" SIZE=\"16\" MAXLENGTH=\"16\" NAME=\"thmolecularmass\" VALUE=\"$upthmolecularmass\"></TD></TR>\n");
      print("<TR><TD>pI                </TD><TD>\n");
      print("<INPUT TYPE=\"text\" SIZE=\"10\" MAXLENGTH=\"10\" NAME=\"isopoint\" VALUE=\"$upisopoint\"></TD></TR>\n");
      print("<TR><TD>Theoretical pI    </TD><TD>\n");
      print("<INPUT TYPE=\"text\" SIZE=\"10\" MAXLENGTH=\"10\" NAME=\"thisopoint\" VALUE=\"$upthisopoint\"></TD></TR>\n");
      print("<TR><TD>Spot x pos        </TD><TD>\n");
      print("<INPUT TYPE=\"text\" SIZE=\"16\" MAXLENGTH=\"8\" NAME=\"ixspot\" VALUE=\"$upixspot\"></TD></TR>\n");
      print("<TR><TD>Spot y pos        </TD><TD>\n");
      print("<INPUT TYPE=\"text\" SIZE=\"10\" MAXLENGTH=\"8\" NAME=\"iyspot\" VALUE=\"$upiyspot\"></TD></TR>\n");
      print("<TR><TD>Spot width        </TD><TD>\n");
      print("<INPUT TYPE=\"text\" SIZE=\"10\" MAXLENGTH=\"8\" NAME=\"iwspot\" VALUE=\"$upiwspot\"></TD></TR>\n");
      print("<TR><TD>Prot. expression 1</TD><TD>\n");
      print("<INPUT TYPE=\"text\" SIZE=\"16\" MAXLENGTH=\"16\" NAME=\"prexpression1\" VALUE=\"$upprexpression1\"></TD></TR>\n");
      print("<TR><TD>at state 1        </TD><TD>\n");
      print("<INPUT TYPE=\"text\" SIZE=\"30\" MAXLENGTH=\"30\" NAME=\"state1\" VALUE=\"$upstate1\"></TD></TR>\n");
      print("<TR><TD>Prot. expression 2 </TD><TD>\n");
      print("<INPUT TYPE=\"text\" SIZE=\"16\" MAXLENGTH=\"16\" NAME=\"prexpression2\" VALUE=\"$upprexpression2\"></TD></TR>\n");
      print("<TR><TD>at state 2        </TD><TD>\n");
      print("<INPUT TYPE=\"text\" SIZE=\"30\" MAXLENGTH=\"30\" NAME=\"state2\" VALUE=\"$upstate2\"></TD></TR>\n");
      print("<TR><TD>Enzyme            </TD><TD>\n");
      print("<INPUT TYPE=\"text\" SIZE=\"16\" MAXLENGTH=\"16\" NAME=\"enzyme\" VALUE=\"$upenzyme\"></TD></TR>\n");
      print("<TR> <TD >Peptide Mass    </TD><TD>\n");
      print("<textarea rows=\"7\" cols=\"70\" NAME=\"peptidemass\"  wrap=\"soft\">$uppeptidemass</textarea></TD></TR>\n");
      print("<TR><TD>Swissprot ID      </TD><TD>\n");
      print("<INPUT TYPE=\"text\" SIZE=\"16\" MAXLENGTH=\"16\" NAME=\"swissprotid\" VALUE=\"$upswissprotid\"></TD></TR>\n");
      print("<TR><TD>Swissprot URL     </TD><TD>\n");
      print("<INPUT TYPE=\"text\" SIZE=\"100\" MAXLENGTH=\"100\" NAME=\"swissproturl\" VALUE=\"$upswissproturl\"></TD></TR>\n");
      print("<TR><TD>EMBL ID           </TD><TD>\n");
      print("<INPUT TYPE=\"text\" SIZE=\"16\" MAXLENGTH=\"16\" NAME=\"emblid\" VALUE=\"$upemblid\"></TD></TR>\n");
      print("<TR><TD>EMBL URL          </TD><TD>\n");
      print("<INPUT TYPE=\"text\" SIZE=\"100\" MAXLENGTH=\"100\" NAME=\"emblurl\" VALUE=\"$upemblurl\"></TD></TR>\n");
      print("<TR><TD>Pathological info.</TD><TD>\n");
      print("<INPUT TYPE=\"text\" SIZE=\"50\" MAXLENGTH=\"50\" NAME=\"pathologicalob\" VALUE=\"$uppathologicalob\"></TD></TR>\n"); 
      print("<TR><TD>MS plate ID       </TD><TD>\n");
      print("<INPUT TYPE=\"text\" SIZE=\"34\" MAXLENGTH=\"32\" NAME=\"plateid\" VALUE=\"$upplateid\"></TD></TR>\n");
      print("<TR><TD>Well ID (MS plate)</TD><TD>\n");
      print("<INPUT TYPE=\"text\" SIZE=\"14\" MAXLENGTH=\"12\" NAME=\"holeid\" VALUE=\"$upholeid\"></TD></TR>\n");

      if($resultNumRows7 > 0){ 
       print("<TR><TD>2DE-gel    ID       </TD><TD> $upgelid  </TD></TR>\n");
       print("<TR><TD>SSP number(1&2DE-gel)</TD><TD> $upgelspotid </TD></TR>\n");
       print("<TR><TD COLSPAN=\"2\">\n");
       print("<A HREF=\"gel2despot_bin.php?width=$upiwspot&pointx=$upixspot&pointy=$upiyspot&"
           ."mapid=$mapid&gelid=$upgelid&gelspotid=$upgelspotid&username=$username&password=$password\">"
           ."Detect spot (2DE-gel)</A></TD></TR>\n");
       print("<TR><TD>Digestion plate ID  </TD><TD> $updplateid </TD></TR>\n");
       print("<TR><TD>Well ID(digestion plate)</TD><TD> $updholeid </TD></TR>\n");
       print("<TR><TD COLSPAN=\"2\">\n");
       print("<A HREF=\"dgplatehole_bin.php?width=$upiwspot&pointx=$upixspot&pointy=$upiyspot&"
           ."mapid=$mapid&dplateid=$updplateid&dholeid=$updholeid&username=$username&password=$password\">"
           ."Detect Well (digestion plate)</A></TD></TR>\n");
        print("<TR><TD>MS plate ID         </TD><TD> $upplateid </TD></TR>\n");
        print("<TR><TD>Well ID(MS plate)   </TD><TD> $upholeid </TD></TR>\n");
        print("<TR><TD COLSPAN=\"2\">\n");
        print("<A HREF=\"platehole_bin.php?width=$upiwspot&pointx=$upixspot&pointy=$upiyspot&"
             ."mapid=$mapid&plateid=$data7->plateid&holeid=$data7->holeid&username=$username&"
             ."password=$password\">Detect Well (Ms plate)</A></TD></TR>\n");
       }
      else { 
         print("<TR><TD COLSPAN=\"2\" ALIGN=\"center\"> No linked data  !</TD></TR>\n"); }
         print("<input type=\"hidden\" name=\"username\" value=$username>\n"); 
         print("<input type=\"hidden\" name=\"password\" value=$password>\n"); 
        print("<TR><TD colspan=\"2\" align=\"center\"><INPUT TYPE=\"submit\" VALUE=\"Update Spot Data\"></TD></TR>\n");
         print("</FORM>\n");

         print("<FORM ACTION=\"mapdelchek.php\" METHOD=\"get\">\n");
         print("<input type=\"hidden\" name=\"upplateid\" value=$upplateid>\n"); 
         print("<input type=\"hidden\" name=\"upholeid\"    value=$upholeid>\n"); 
         print("<INPUT TYPE=\"hidden\" NAME=\"mapname\" VALUE=\"$upmapid\">\n");
         print("<INPUT TYPE=\"hidden\" NAME=\"spotname\" VALUE=\"$upspotid\">\n");
         print("<input type=\"hidden\" name=\"username\" value=$username>\n"); 
         print("<input type=\"hidden\" name=\"password\" value=$password>\n"); 
         print("<TR><TD colspan=\"2\" align=\"right\"><INPUT TYPE=\"submit\" VALUE=\"Delete Spot Data\"></TD></TR>\n");
         print("</FORM>\n");
          print("</TABLE></CENTER>\n");
         pg_free_result($result); 
         pg_free_result($result7); 
         exit;
                       
       }
          $rowCount++;   
   }
 }

     print("<HTML>\n"); 
     print("<HEAD>\n"); 
     print("<TITLE>2DPAGE map of ".$mapid."</TITLE>\n"); 
     print("<META HTTP-EQUIV=\"Cache-Control\" CONTENT=\"no-cache\"> \n"); 
     print("</HEAD>\n"); 
     print("<BODY>\n"); 
     print("<FORM ACTION=\"./mapprint.php\" target=\"_top\">\n"); 
     print("<CENTER><FONT SIZE=\"5\"><I>2DPAGE map : ".$mapid." </I></FONT></CENTER>\n"); 
      print("<input type=\"hidden\" name=\"point_x\" value=$point_x>\n"); 
      print("<input type=\"hidden\" name=\"point_y\" value=$point_y>\n"); 
      print("<input type=\"hidden\" name=\"width\" value=$width>\n"); 
      print("<input type=\"hidden\" name=\"mapid\" value=$mapid>\n"); 
      print("<input type=\"hidden\" name=\"username\" value=$username>\n"); 
      print("<input type=\"hidden\" name=\"password\" value=$password>\n"); 
      print("<input type=\"hidden\" name=\"IMAGE\" value=$IMAGE>\n"); 
      print("<DIV ALIGN=\"right\"><input type=\"submit\" value=\"For print\"></FORM>\n"); 
      print("<A HREF=\"hlimupdate.php?username=$username&password=$password&mapid=$mapid\">");
      print(" [Update header data]</A>  \n");
      print("<A HREF=\"maplogin.php?username=$username&mapid=$mapid\">");
      print(" [Back to login page]</A></DIV>\n");
     print("<HR SIZE=\"7\">\n"); 

     print("<FORM ACTION=\"./mapspotposi.php\" >\n"); 
     print("<input type=\"hidden\" name=\"point_x\" value=$point_x>\n"); 
     print("<input type=\"hidden\" name=\"point_y\" value=$point_y>\n"); 
     print("<input type=\"hidden\" name=\"width\" value=$width>\n"); 
     print("<input type=\"hidden\" name=\"mapname\" value=$mapid>\n"); 
     print("<input type=\"hidden\" name=\"username\" value=$username>\n"); 
     print("<input type=\"hidden\" name=\"password\" value=$password>\n"); 
     print("<input type=\"submit\" value=\"Detect the spot position !\">\n"); 
     print("</FORM>\n"); 

     print("<FORM ACTION=\"./mapprint.php?\" >\n"); 
      print("<input type=\"hidden\" name=\"username\" value=$username>\n"); 
      print("<input type=\"hidden\" name=\"password\" value=$password>\n"); 
      print("<input type=\"hidden\" name=\"mapid\" value=$mapid>\n"); 
      print("<input type=\"hidden\" name=\"dflag\" value=$dflag>\n"); 
      print("<input type=\"hidden\" name=\"IMAGE\" value=$IMAGE>\n"); 
     print("Rectangle width/2 \n"); 
     print("<input type=\"text\" name=\"width\" value=$width> position x : $point_x y : $point_y\n"); 
     print("<CENTER>\n"); 
     print("<TABLE BORDER=\"2\">\n"); 
     print("<TR>\n"); 
     print("<TD>\n"); 
  print("<INPUT TYPE=\"IMAGE\" SRC=\"gdmapimage.php?point_x=$point_x&point_y=$point_y&width=$width&mapname=$mapid&IMAGE=$gelimage&oid=$gel_oid&dflag=$dflag\" NAME=\"point\">\n"); 

     print("</FORM>\n"); 
     print("</TD></TR>\n"); 
     print("<TR><TD><A HREF=\"mapprint.php?username=$username&password=$password&mapid=$mapid&dflag=1\">");
     print(" [Disp spot number]</A></TD><TR>\n");
     print("<TR><TD><A HREF=\"mapprint.php?username=$username&password=$password&mapid=$mapid&dflag=2\">");
     print(" [Disp swissprot ID]</A></TD><TR>\n");
     print("<TR><TD><A HREF=\"mapprint.php?username=$username&password=$password&mapid=$mapid&dflag=0\">");
     print(" [No disp]</A></TD><TR>\n");
     print("</TABLE></center>\n"); 
     
 } 
     else {

       print("<HTML>\n"); 
       print("<HEAD>\n"); 
       print("<TITLE>Add Header and Map data</TITLE>\n"); 
       print("</HEAD>\n"); 
       print("<BODY>\n"); 
       print("<center><FONT SIZE=\"5\"><I>Add Header and Map data </I></FONT>\n"); 
       print("<CENTER>");
//       print("<FORM ACTION=\"hlimin.php\" METHOD=\"get\">\n");
//       print("<TABLE BORDER=\"3\">\n"); 
//       print("<TR><TD>Map id   </TD><TD><INPUT TYPE=\"text\" SIZE=\"30\"  MAXLENGTH=\"30\"  NAME=\"mapid\" VALUE=\"$mapid\" ></TD></TR>\n");
//       print("<TR><TD>Username </TD><TD><INPUT TYPE=\"text\" SIZE=\"30\"  MAXLENGTH=\"30\"  NAME=\"husername\" VALUE=\"$username\" ></TD></TR>\n");
//       print("<TR><TD>Password </TD><TD><INPUT TYPE=\"password\" SIZE=\"30\"  MAXLENGTH=\"30\"  NAME=\"hpassword\"  VALUE=\"$password\" ></TD></TR>\n");
//$datestamp = date("Y/n/j");
// print("<TR><TD>Real date</TD><TD><INPUT TYPE=\"text\" SIZE=\"30\"  MAXLENGTH=\"30\"  NAME=\"hdate\" VALUE=\"$datestamp\"     ></TD></TR>\n");
//       print("<TR><TD >Map Note       </TD><TD>\n");
//       print("<textarea rows=\"7\" cols=\"70\" NAME=\"hnote\"  wrap=\"soft\">$uphnote</textarea></TD></TR>\n");
//       print("<TR><TD colspan=\"2\" align=\"right\"><INPUT TYPE=\"submit\" VALUE=\"Add Map Data for LIMS\"></TD></TR>\n");
//       print("</TABLE>\n"); 
//       print("<input type=\"hidden\" name=\"flag\" value=\"1\">\n");
//       print("</FORM>\n");
    
    
       print("<FORM ACTION=\"mdatain.php\" METHOD=\"get\">\n");
       print("<TABLE BORDER=\"3\">\n"); 
       print("<TR><TD>mapid   </TD><TD>");
       print("$mapid</TD></TR>\n");
        $datestamp = date("Y/n/j");
       print("<TR><TD>date     </TD><TD>");
       print("<INPUT TYPE=\"text\" SIZE=\"30\"  MAXLENGTH=\"30\"  NAME=\"date\" VALUE=\"$datestamp\" ></TD></TR>\n");
       print("<TR><TD>sampleform</TD><TD>");
       print("<INPUT TYPE=\"text\" SIZE=\"30\" MAXLENGTH=\"30\" NAME=\"sampleform\" VALUE=\"$upsampleform\"></TD></TR>\n");
       print("<TR><TD>samplename      </TD><TD>");
       print("<INPUT TYPE=\"text\" SIZE=\"30\" MAXLENGTH=\"30\" NAME=\"samplename\" VALUE=\"$upsamplename\"></TD></TR>\n");
       print("<TR><TD>species         </TD><TD>");
       print("<INPUT TYPE=\"text\" SIZE=\"30\"  MAXLENGTH=\"30\"  NAME=\"species\" VALUE=\"$upspecies\"></TD></TR>\n");
       print("<TR><TD>race            </TD><TD>");
       print("<INPUT TYPE=\"text\" SIZE=\"30\"  MAXLENGTH=\"30\"  NAME=\"race\" VALUE=\"$uprace\"   ></TD></TR>\n");
       print("<TR><TD>sex             </TD><TD>");
       print("<INPUT TYPE=\"text\" SIZE=\"10\"  MAXLENGTH=\"10\"  NAME=\"sex\" VALUE=\"$upsex\" ></TD></TR>\n");   
       print("<TR><TD>age             </TD><TD>");
       print("<INPUT TYPE=\"text\" SIZE=\"20\"  MAXLENGTH=\"20\"  NAME=\"age\"       VALUE=\"$upage\"></TD></TR>\n");   
       print("<TR><TD>disease         </TD><TD>");
       print("<INPUT TYPE=\"text\" SIZE=\"20\"  MAXLENGTH=\"20\"  NAME=\"disease\" VALUE=\"$updisease\" ></TD></TR>\n");   
       print("<TR><TD>tissue          </TD><TD>");
       print("<INPUT TYPE=\"text\" SIZE=\"30\"  MAXLENGTH=\"30\"  NAME=\"tissue\" VALUE=\"$uptissue\"  ></TD></TR>\n");   
       print("<TR><TD>linestrain      </TD><TD>");
       print("<INPUT TYPE=\"text\" SIZE=\"30\" MAXLENGTH=\"30\" NAME=\"linestrain\" VALUE=\"$uplinestrain\"></TD></TR>\n"); 
       print("<TR><TD>invitro         </TD><TD>");
       print("<INPUT TYPE=\"text\" SIZE=\"20\"  MAXLENGTH=\"20\"  NAME=\"invitro\"  VALUE=\"$upinvitro\" ></TD></TR>\n");
       print("<TR><TD>subcellular     </TD><TD>");
      print("<INPUT TYPE=\"text\" SIZE=\"20\" MAXLENGTH=\"20\" NAME=\"subcellular\" VALUE=\"$upsubcellular\"></TD></TR>\n");
       print("<TR><TD>proteincon      </TD><TD>");
       print("<INPUT TYPE=\"text\" SIZE=\"30\" MAXLENGTH=\"30\" NAME=\"proteincon\" VALUE=\"$upproteincon\" ></TD></TR>\n");
       print("<TR><TD>buffer          </TD><TD>");
       print("<INPUT TYPE=\"text\" SIZE=\"80\"  MAXLENGTH=\"80\"  NAME=\"bufferl\" VALUE=\"$upbufferl\"></TD></TR>\n");   
       print("<TR><TD>homogenization  </TD><TD>");
      print("<INPUT TYPE=\"text\" SIZE=\"20\" MAXLENGTH=\"20\" NAME=\"homogenization\" VALUE=\"$uphomogenization\"></TD></TR>\n");
       print("<TR><TD>centrifugation  </TD><TD>");
      print("<INPUT TYPE=\"text\" SIZE=\"30\" MAXLENGTH=\"30\" NAME=\"centrifugation\" VALUE=\"$upcentrifugation\"></TD></TR>\n");
       print("<TR><TD>proteintr       </TD><TD>");
       print("<INPUT TYPE=\"text\" SIZE=\"20\"  MAXLENGTH=\"20\" NAME=\"proteintr\" VALUE=\"$upproteintr\"></TD></TR>\n");  
       print("<TR><TD>iefgel          </TD><TD>");
       print("<INPUT TYPE=\"text\" SIZE=\"60\"  MAXLENGTH=\"50\"  NAME=\"iefgel\" VALUE=\"$upiefgel\"></TD></TR>\n");   
       print("<TR><TD>iefbuffer       </TD><TD>");
       print("<INPUT TYPE=\"text\" SIZE=\"90\"  MAXLENGTH=\"80\" NAME=\"iefbuffer\" VALUE=\"$upiefbuffer\"></TD></TR>\n");
       print("<TR><TD>sampleapp       </TD><TD>");
       print("<INPUT TYPE=\"text\" SIZE=\"60\"  MAXLENGTH=\"50\" NAME=\"sampleapp\" VALUE=\"$upsampleapp\"></TD></TR>\n");
       print("<TR><TD>iefpowersup     </TD><TD>");
       print("<textarea rows=\"3\" cols=\"70\" NAME=\"iefpowersup\"  wrap=\"soft\">".$upiefpowersup."</textarea></TD></TR>\n");
// print("<INPUT TYPE=\"text\" SIZE=\"200\" MAXLENGTH=\"200\" NAME=\"iefpowersup\" VALUE=\"$upiefpowersup\"></TD></TR>\n"); 
       print("<TR><TD>alkylation      </TD><TD>");
       print("<INPUT TYPE=\"text\" SIZE=\"60\"  MAXLENGTH=\"50\" NAME=\"alkylation\" VALUE=\"$upalkylation\"></TD></TR>\n");
       print("<TR><TD>pagegel         </TD><TD>");
       print("<INPUT TYPE=\"text\" SIZE=\"90\"  MAXLENGTH=\"80\"  NAME=\"pagegel\"  VALUE=\"$uppagegel\"></TD></TR>\n");   
       print("<TR><TD>pagebuffer      </TD><TD>");
       print("<INPUT TYPE=\"text\" SIZE=\"80\" MAXLENGTH=\"70\" NAME=\"pagebuffer\" VALUE=\"$uppagebuffer\"></TD></TR>\n");
       print("<TR><TD>pagepowersup    </TD><TD>");
      print("<INPUT TYPE=\"text\" SIZE=\"60\" MAXLENGTH=\"50\" NAME=\"pagepowersup\" VALUE=\"$uppagepowersup\"></TD></TR>\n"); 
       print("<TR><TD>proteinstain    </TD><TD>");
       print("<INPUT TYPE=\"text\" SIZE=\"60\" MAXLENGTH=\"50\" NAME=\"proteinstain\" VALUE=\"$upproteinstain\"></TD></TR>\n");   
       print("<TR><TD>imageanalys     </TD><TD>");
      print("<INPUT TYPE=\"text\" SIZE=\"60\" MAXLENGTH=\"50\" NAME=\"imageanalys\" VALUE=\"$upimageanalys\"></TD></TR>\n");
       print("<TR><TD>spotcut         </TD><TD>");
       print("<INPUT TYPE=\"text\" SIZE=\"60\"  MAXLENGTH=\"50\"  NAME=\"spotcut\"   VALUE=\"$upspotcut\"></TD></TR>\n");   
       print("<TR><TD>ingeldigestion  </TD><TD>");
      print("<INPUT TYPE=\"text\" SIZE=\"60\" MAXLENGTH=\"50\" NAME=\"ingeldigestion\" VALUE=\"$upingeldigestion\"></TD></TR>\n");
       print("<TR><TD>ziptip          </TD><TD>");
       print("<INPUT TYPE=\"text\" SIZE=\"24\"  MAXLENGTH=\"20\"  NAME=\"ziptip\" VALUE=\"$upziptip\" ></TD></TR>\n");   
       print("<TR><TD>ms              </TD><TD>");
       print("<INPUT TYPE=\"text\" SIZE=\"50\"  MAXLENGTH=\"50\"  NAME=\"ms\" VALUE=\"$upms\" ></TD></TR>\n");   
       print("<TR><TD>mapurl          </TD><TD>");
       print(" <INPUT TYPE=\"text\" SIZE=\"80\"  MAXLENGTH=\"80\"  NAME=\"mapurl\" VALUE=\"$upmapurl\"></TD></TR>\n");  
       print("<TR><TD>mapimage  </TD><TD>");
       print("<INPUT TYPE=\"text\" SIZE=\"40\" MAXLENGTH=\"30\" NAME=\"mapimage\" VALUE=\"$upmapimage\" ></TD></TR>\n");  
       print("<input type=\"hidden\" name=\"mapid\" value=\"$mapid\">\n");
       print("<input type=\"hidden\" name=\"username\" value=\"$username\">\n");
       print("<input type=\"hidden\" name=\"password\" value=\"$password\">\n");
          print("<TR><TD COLSPAN=\"2\"><INPUT TYPE=\"submit\" VALUE=\"Add header and map data of 2DPAGE map \"></TD></TR>\n");
          print("</FORM>\n");
       print("</TABLE>\n");
        print("</CENTER>");
   }

  ?>
