# Supplementary material for: Development of an open source laboratory information management system for 2-D gel electrophoresis-based proteomics workflow
Source: BMC Bioinformatics. 2006 Oct 4;7:430. doi: 10.1186/1471-2105-7-430 (PMC1599757; doi:10.1186/1471-2105-7-430)
Supplement: Additional File 1 — Our program of LIMS. The file is a compressed file that includes all PHP scripts, sql and html files of our LIMS. Please install Apache revision 1.3.34 or later, PostgreSQL revision 7.4.3 or later, PHP revision 4.3.7 or later and GD library revision 2.0.27 or later in advance of setting up the LIMS. The LIMS is licensed under GNU Lesser General Public License. Please set up as follows. tar zxvf LIPAGE_0.88.tar.gz. mv LIMS/usr/local/apache/htdocs. Please read/usr/local/apache/htdocs/LIMS/README. [file 1471-2105-7-430-S1.gz › LIMS/mapspotup.php]

<?php
  print("<HTML>\n");
  print("DATA UP start!<BR>\n");

  $connectDbName = "host=localhost port=5432 dbname=proteomedb";
  $dbHandle = pg_connect($connectDbName);
  if ($dbHandle == FALSE) {
    print("can not connect database<BR>\n");
    exit;
  }
  if (('{$_GET["mapname"]}'== "") or ('{$_GET["spotname"]}'== "") or ('{$_GET["ixspot"]}'== "") or ('{$_GET["iyspot"]}'== "")){
    print("No mapname or spotname or  position data<BR>\n");
    exit;
  }

    $sql = "UPDATE ptmig SET MAPID ='{$_GET["mapname"]}', PRNAME='{$_GET["prname"]}', MOLECULARMASS='{$_GET["molecularmass"]}',"
   ." THMOLECULARMASS='{$_GET["thmolecularmass"]}', ISOPOINT='{$_GET["isopoint"]}',THISOPOINT='{$_GET["thisopoint"]}',"
   ." IXSPOT ='{$_GET["ixspot"]}', IYSPOT='{$_GET["iyspot"]}',IWSPOT='{$_GET["iwspot"]}',"
   ." STATE1 ='{$_GET["state1"]}', PREXPRESSION1='{$_GET["prexpression1"]}',STATE2='{$_GET["state2"]}',"
   ." PREXPRESSION2 ='{$_GET["prexpression2"]}', ENZYME='{$_GET["enzyme"]}', PEPTIDEMASS='{$_GET["peptidemass"]}',"
   ." SWISSPROTID='{$_GET["swissprotid"]}',SWISSPROTURL='{$_GET["swissproturl"]}',"
   ." EMBLID='{$_GET["emblid"]}', EMBLURL='{$_GET["emblurl"]}',"
   ." PATHOLOGICALOB='{$_GET["pathologicaldb"]}' where mapid = '{$_GET["mapname"]}' and spotid ='{$_GET["spotname"]}'";

   $result = pg_exec($dbHandle, $sql);

   pg_freeresult($result);                 

    $mapid  = $_GET["mapname"]  ;
    $spotid = $_GET["spotname"] ;


  if ( $_GET["plateid"]== "" and $_GET["holeid"] == ""and $_GET["upplateid"]== "" and $_GET["upholeid"] == "")
        {   print(" No update liked data, 2DE-Gel ID and SSP NO! <BR>"); 
            print("<TABLE border=3>\n"); 
            print("<TR><TD><A HREF=\"mapprint.php?username=$username&password=$password&mapid=$mapname\">");
            print("Input or update other spot data</A></TD></TR></TABLE>\n");
        exit ;        }
  
    $sql2 = "select plateid, holeid, mapid, spotid from limslink where "
    ."(plateid = '$plateid' and holeid='$holeid' "
    ." and mapid = '$mapid' and spotid='$spotid') ";
    $result2 = pg_exec($dbHandle, $sql2);

    if ($result2 == FALSE) {                 
      print("\"$sql2\"can not exec postgreSQL db");
      exit;           }
    $resultNumRows2 = pg_numrows($result2);   // 
    pg_freeresult($result2); 

      if($resultNumRows2 > 0)
             {   print($resultNumRows2." Linked data  All same!  No update linked data<BR>"); 
                 print("<TABLE border=3>\n"); 
                 print("<TR><TD><A HREF=\"mapprint.php?username=$username&password=$password&mapid=$mapname\">");
                 print("Input or update other spot data</A></TD></TR></TABLE>\n");
                exit;}
  
  
          $sql3 = "select plateid, holeid, mapid, spotid from limslink where "
    ."( mapid != '$mapid' or spotid != '$spotid') "
    ." and (plateid  = '$plateid' and holeid  = '$holeid') ";

    $result3 = pg_exec($dbHandle, $sql3);
    if ($result3 == FALSE) {                 
      print("\"$sql3\"can not exec postgreSQL db");
      exit;    }
    $resultNumRows3 = pg_numrows($result3);   // 
    pg_freeresult($result3); 

      if($resultNumRows3 > 0)
    {      print(" Do you overwrite the linked data?  <BR>"); 
           print("<FORM ACTION=\"overplate.php\" METHOD=\"get\">\n");
          print("<INPUT TYPE=\"hidden\" NAME=\"mapid\"   VALUE=\"$mapid\">\n");
          print("<INPUT TYPE=\"hidden\" NAME=\"spotid\"  VALUE=\"$spotid\">\n");
          print("<INPUT TYPE=\"hidden\" NAME=\"plateid\" VALUE=\"$plateid\">\n");
          print("<INPUT TYPE=\"hidden\" NAME=\"holeid\"  VALUE=\"$holeid\">\n");
          print("<INPUT TYPE=\"hidden\" NAME=\"username\"    VALUE=\"$username\">\n");
          print("<INPUT TYPE=\"hidden\" NAME=\"password\"    VALUE=\"$password\">\n");
          print("<INPUT TYPE=\"submit\" VALUE=\"Overwrite! \"></FORM>\n");
                    print("<TABLE border=3>\n"); 
          print("<TR><TD><A HREF=\"mapprint.php?username=$username&password=$password&mapid=$mapid\">");
          print("Input or update other well data</A></TD></TR></TABLE>\n");
          exit ;  
          }
 
 
    $sql4 = "select plateid, holeid, mapid, spotid from limslink where "
    ."(mapid = '$mapid' and spotid='$spotid') "
    ." and (plateid  != '$plateid' or  holeid  != '$holeid') ";
    
    $result4 = pg_exec($dbHandle, $sql4);
    if ($result4 == FALSE) {                 
      print("\"$sql4\"can not exec postgreSQL db");
      exit;                                 
    }
    $resultNumRows4 = pg_numrows($result4);   // 
    
      if($resultNumRows4 > 0){ 
    $sql5 = "UPDATE limslink SET plateid ='$plateid',holeid='$holeid'"
          ." where mapid = '$mapid' and spotid ='$spotid'";

   $result5 = pg_exec($dbHandle, $sql5);
    pg_freeresult($result5);    
      
    print("Linked Data Update OK!\n");

       }
    pg_freeresult($result4);     
 
 
        $sql6 = "select plateid, holeid, mapid, spotid from limslink where "
    ."(mapid != '$mapid' or spotid != '$spotid') "
    ." and (plateid  != '$plateid' or holeid  != '$holeid') ";
    
    $result6 = pg_exec($dbHandle, $sql6);
    if ($result6 == FALSE) {                 
      print("\"$sql6\"can not exec postgreSQL db");
      exit;     }
    $resultNumRows6 = pg_numrows($result6);   // 
    
      if($resultNumRows6 > 0){ 
       $plateid ="";
       $holeid  ="";
       $mapid   ="";
       $spotid  ="";
       $sql7 = "INSERT INTO limslink "
   ."VALUES ('$plateid','$holeid','$mapid','$spotid',"
   ."'$plateid','$holeid','$mapid','$spotid')";
  
    $result7 = pg_exec($dbHandle, $sql7);
    pg_freeresult($result7);  
      
    print("Linked Data Insert OK!\n");
    }
    pg_freeresult($result6);
        print("Data updata end!\n");
     print("<TABLE border=3>\n"); 
     print("<TR><TD><A HREF=\"mapprint.php?username=$username&password=$password&mapid=$mapname\">");
     print("Input or update other spot data</A></TD></TR></TABLE>\n");  

    print("</HTML>\n");
?>
