# Supplementary material for: Development of an open source laboratory information management system for 2-D gel electrophoresis-based proteomics workflow
Source: BMC Bioinformatics. 2006 Oct 4;7:430. doi: 10.1186/1471-2105-7-430 (PMC1599757; doi:10.1186/1471-2105-7-430)
Supplement: Additional File 1 — Our program of LIMS. The file is a compressed file that includes all PHP scripts, sql and html files of our LIMS. Please install Apache revision 1.3.34 or later, PostgreSQL revision 7.4.3 or later, PHP revision 4.3.7 or later and GD library revision 2.0.27 or later in advance of setting up the LIMS. The LIMS is licensed under GNU Lesser General Public License. Please set up as follows. tar zxvf LIPAGE_0.88.tar.gz. mv LIMS/usr/local/apache/htdocs. Please read/usr/local/apache/htdocs/LIMS/README. [file 1471-2105-7-430-S1.gz › LIMS/mapspot_bin.php]

<?php
  if (('{$_GET["mapid"]}'== "") or ('{$_GET["spotid"]}'== "")){
    print("No mapid or spotid data<BR>\n");
    exit;
  }

  $dbHandle = pg_connect("host=localhost port=5432 dbname=proteomedb");
  if ($dbHandle == 0) {
    print("cannot connect <BR>\n");
    exit;
  }

  $sql2 = "select gelimage, gel_oid from headlim where (mapid='$mapid')";
 
  $result2 = pg_exec($dbHandle, $sql2);
  if ($result2 == 0) {
    print("SQL2:\"$sql2\"can not exec");
    pg_close($dbHandle);
    exit;
  }
   $rowCountt = 0;     
   
        $resultNumRows2 = pg_numrows($result2);
  if($resultNumRows2 > 0){
  
   $data2 = pg_fetch_object($result2, $rowCountt);   
   $upgelimage           = $data2->gelimage;  
   $upoid            = $data2->gel_oid;  
   }

 $sql = "select mapid, spotid, prname, ixspot, iyspot, iwspot from ptmig where mapid = '$mapid' and spotid= '$spotid'";
 
 
  $result = pg_exec($dbHandle, $sql);
  if ($result == 0) {
    print("SQL:\"$sql\"can not exec");
    pg_close($dbHandle);
    exit;
  }


  $resultNumRows = pg_numrows($result);
  if($resultNumRows > 0){
   $rowCount = 0;     
       
   while ($rowCount < $resultNumRows) {
     $data = pg_fetch_object($result, $rowCount);   
     $upmapid          = $data->mapid ;  
     $upspotid         = $data->spotid;
     $upprname         = $data->prname;
     $upixspot         = $data->ixspot;
     $upiyspot         = $data->iyspot;
     $upiwspot         = $data->iwspot;


  print("<HTML>\n");
    print("<center><h3>Spot data in 2DPAGE map</h3>\n");
    if ($dplateid !=""){
    print("<TABLE><TR><TD width=\"50\"></TD><TD>\n"); 
    print("<A HREF=\"gdgprint.php?dplateid=$dplateid&username=$username&password=$password&"
          ."width=$width&point.x=$pointx&point.y=$pointy\">"
          ." [ Back to the well data of digestion plate ]</A></TD></TR></TABLE>");}
    if ($plateid !=""){
     print("<TABLE><TR><TD width=\"50\"></TD><TD>\n"); 
     print("<A HREF=\"gdprint.php?plateid=$plateid&username=$username&password=$password&"
          ."width=$width&point.x=$pointx&point.y=$pointy\">"
          ." [ Back to the well data of MS plate ]</A></TD></TR></TABLE>");}
     if ($gelid !=""){
     print("<TABLE><TR><TD width=\"50\"></TD><TD>\n"); 
     print("<A HREF=\"inputgel2de.php?gelid=$gelid&username=$username&password=$password&"
          ."width=$width&point.x=$pointx&point.y=$pointy\">"
          ." [ Back to the spot data of 1&2DE-gel map ]</A></TD></TR></TABLE>");}
     
    print("<table border=\"3\"><TR><TD>2DPAGE map name</TD>\n");
    print("<TD>" . $upmapid . "</TD></TR>\n");
    print("<TR><TD>Spot number</TD>\n");
    print("<TD>" . $upspotid . "</TD></TR>\n");
    print("<TR><TD>Identified protein name</TD>\n");
    print("<TD>" . $upprname . "</TD></TR>\n");
    print("<TR><TD COLSPAN=\"2\" ALIGN=\"center\"><A HREF=\"mapspot_bin2.php?mapid=$upmapid&spotid=$upspotid\">"
     ."Other spot information</A><TD></TR>\n");
    print("</table>\n");
     print("<TABLE BORDER=\"2\">\n"); 
     print("<TR><TD>\n"); 
     print("<IMG SRC=\"gdmapimage.php?point_x=$upixspot&point_y=$upiyspot&width=$upiwspot&"
    ."mapname=$upmapid&IMAGE=$upgelimage&oid=$upoid&dflag=$dflag\" ></TD></TR>\n"); 
   if ($dplateid !=""){
     print("<TR><TD><A HREF=\"mapspot_bin.php?width=$width&pointx=$pointx&pointy=$pointy&username=$username&password=$password&mapid=$mapid&spotid=$spotid&dflag=1&dplateid=$dplateid\">");
     print(" [Disp spot number]</A></TD><TR>\n");
     print("<TR><TD><A HREF=\"mapspot_bin.php?width=$width&pointx=$pointx&pointy=$pointy&username=$username&password=$password&mapid=$mapid&spotid=$spotid&dflag=2&dplateid=$dplateid\">");
     print(" [Disp swissprot ID]</A></TD><TR>\n");
     print("<TR><TD><A HREF=\"mapspot_bin.php?width=$width&pointx=$pointx&pointy=$pointy&username=$username&password=$password&mapid=$mapid&spotid=$spotid&dflag=0&dplateid=$dplateid\">");
     print(" [No disp]</A></TD><TR></TABLE>\n");}
  if ($plateid !=""){
     print("<TR><TD><A HREF=\"mapspot_bin.php?width=$width&pointx=$pointx&pointy=$pointy&username=$username&password=$password&mapid=$mapid&spotid=$spotid&dflag=1&plateid=$plateid\">");
     print(" [Disp spot number]</A></TD><TR>\n");
     print("<TR><TD><A HREF=\"mapspot_bin.php?width=$width&pointx=$pointx&pointy=$pointy&username=$username&password=$password&mapid=$mapid&spotid=$spotid&dflag=2&plateid=$plateid\">");
     print(" [Disp swissprot ID]</A></TD><TR>\n");
     print("<TR><TD><A HREF=\"mapspot_bin.php?width=$width&pointx=$pointx&pointy=$pointy&username=$username&password=$password&mapid=$mapid&spotid=$spotid&dflag=0&plateid=$plateid\">");
     print(" [No disp]</A></TD><TR></TABLE>\n");}
   if ($gelid !=""){    
     print("<TR><TD><A HREF=\"mapspot_bin.php?width=$width&pointx=$pointx&pointy=$pointy&username=$username&password=$password&mapid=$mapid&spotid=$spotid&dflag=1&gelid=$gelid\">");
     print(" [Disp spot number]</A></TD><TR>\n");
     print("<TR><TD><A HREF=\"mapspot_bin.php?width=$width&pointx=$pointx&pointy=$pointy&username=$username&password=$password&mapid=$mapid&spotid=$spotid&dflag=2&gelid=$gelid\">");
     print(" [Disp swissprot ID]</A></TD><TR>\n");
     print("<TR><TD><A HREF=\"mapspot_bin.php?width=$width&pointx=$pointx&pointy=$pointy&username=$username&password=$password&mapid=$mapid&spotid=$spotid&dflag=0&gelid=$gelid\">");
     print(" [No disp]</A></TD><TR></TABLE>\n");}
    print("</center>\n"); 
    print("</HTML>\n");

    $rowCount++;                          
    }
   }
  else
  { print("<HTML>\n");
    print("NO spot number in the 2DPAGE map .<BR>\n");
    if ($dplateid !=""){
    print("<TABLE BORDER=\"3\"><TR><TD>\n"); 
    print("<A HREF=\"gdgprint.php?dplateid=$dplateid&username=$username&password=$password&"
          ."width=$width&point.x=$pointx&point.y=$pointy\">"
          ." [ Back to the well data of digestion plate ]</A></TD></TR></TABLE>");}
    if ($plateid !=""){
    print("<TABLE BORDER=\"3\"><TR><TD>\n"); 
    print("<A HREF=\"gdprint.php?plateid=$plateid&username=$username&password=$password&"
          ."width=$width&point.x=$pointx&point.y=$pointy\">"
          ." [ Back to the well data of MS plate ]</A></TD></TR></TABLE>");}
    if ($gelid !=""){
    print("<TABLE BORDER=\"3\"><TR><TD>\n"); 
    print("<A HREF=\"inputgel2de.php?gelid=$gelid&username=$username&password=$password&"
          ."width=$width&point.x=$pointx&point.y=$pointy\">"
          ." [ Back to the spot data of 1&2DE-gel map ]</A></TD></TR></TABLE>");}
    
  }
  ?>
