# Supplementary material for: Development of an open source laboratory information management system for 2-D gel electrophoresis-based proteomics workflow
Source: BMC Bioinformatics. 2006 Oct 4;7:430. doi: 10.1186/1471-2105-7-430 (PMC1599757; doi:10.1186/1471-2105-7-430)
Supplement: Additional File 1 — Our program of LIMS. The file is a compressed file that includes all PHP scripts, sql and html files of our LIMS. Please install Apache revision 1.3.34 or later, PostgreSQL revision 7.4.3 or later, PHP revision 4.3.7 or later and GD library revision 2.0.27 or later in advance of setting up the LIMS. The LIMS is licensed under GNU Lesser General Public License. Please set up as follows. tar zxvf LIPAGE_0.88.tar.gz. mv LIMS/usr/local/apache/htdocs. Please read/usr/local/apache/htdocs/LIMS/README. [file 1471-2105-7-430-S1.gz › LIMS/mapupdate.php]

<?php
    $dbHandle = pg_connect("host=localhost port=5432 dbname=proteomedb");
  if ($dbHandle == 0) {
    print("cannot connect <BR>\n");
    exit;
  }

    $sql8 = "select username, password, affiliation, Note "
          ."from limsuser where username = '$username'  and  password = '$password' ";
  
      $result8 = pg_exec($dbHandle, $sql8);     // 
      if ($result8 == FALSE) {                 // 
      print("\"$sql8\"can not exec postgreSQL db");
      exit;                                 // 
      }
      $resultNumRows8 = pg_numrows($result8);   // 
   if($resultNumRows8 <= 0){ 
      print("<HTML><center>User password is incorrect !</center><BR>"); 
      print("<center><TABLE border=3><TR><TD><A HREF=\"maplogin.php?username=$username&mapid=$mapid\">");
      print("Back to login page</A></TD></TR></TABLE></center></HTML>\n");
      exit; }
        

     $sql = "select mapid, date, sampleform, samplename ,species ,race ,sex ,age ,disease ,tissue, "
     ."linestrain ,invitro ,subcellular, proteincon ,buffer ,homogenization ,centrifugation ,"
     ."proteintr ,iefgel ,iefbuffer ,sampleapp ,iefpowersup ,alkylation, pagegel, pagebuffer ,"
     ."pagepowersup ,proteinstain ,imageanalys ,spotcut ,ingeldigestion ,ziptip, ms, mapurl,mapimage"
     ." from proteomeheader "
     ."where mapid = '$mapid' ";

  $result = pg_exec($dbHandle, $sql);
  if ($result == 0) {
    print("SQL:\"$sql\"can not exec");
    pg_close($dbHandle);
    exit;
  }
  $resultNumRows = pg_numrows($result);
  if($resultNumRows > 0){
     $rowCount = 0;     
    $data = pg_fetch_object($result, $rowCount);   

       $upmapid         = $data->mapid ;
       $update          = $data->date ;
       $upsampleform    = $data->sampleform ;
       $upsamplename    = $data->samplename ;
       $upspecies       = $data->species ;
       $uprace          = $data->race ;
       $upsex           = $data->sex ;
       $upage           = $data->age ;
       $updisease       = $data->disease ;
       $uptissue        = $data->tissue ;
       $uplinestrain    = $data->linestrain ;
       $upinvitro       = $data->invitro ;
       $upsubcellular   = $data->subcellular ;
       $upproteincon    = $data->proteincon ;
       $upbuffer        = $data->buffer ;
       $uphomogenization = $data->homogenization ;
       $upcentrifugation = $data->centrifugation ;
       $upproteintr      = $data->proteintr ;
       $upiefgel         = $data->iefgel ;
       $upiefbuffer      = $data->iefbuffer ;
       $upsampleapp      = $data->sampleapp ;
       $upiefpowersup    = $data->iefpowersup ;
       $upalkylation     = $data->alkylation ;
       $uppagegel        = $data->pagegel ;
       $uppagebuffer     = $data->pagebuffer ;
       $uppagepowersup   = $data->pagepowersup ;
       $upproteinstain   = $data->proteinstain ;
       $upimageanalys    = $data->imageanalys ;
       $upspotcut        = $data->spotcut ;
       $upingeldigestion = $data->ingeldigestion ;
       $upziptip         = $data->ziptip ;
       $upms             = $data->ms ;
       $upmapurl         = $data->mapurl ; 
       $upmapimage       = $data->mapimage ;         

    }
    else
    {    $sql5 = "INSERT INTO proteomeheader VALUES ( '$mapid','{$_GET["date"]}','{$_GET["sampleform"]}',"
   ."'{$_GET["samplename"]}','{$_GET["species"]}','{$_GET["race"]}','{$_GET["sex"]}','{$_GET["age"]}',"
   ."'{$_GET["disease"]}','{$_GET["tissue"]}','{$_GET["linestrain"]}','{$_GET["invitro"]}',"
   ."'{$_GET["subcellular"]}','{$_GET["proteincon"]}','{$_GET["buffer"]}','{$_GET["homogenization"]}',"
   ."'{$_GET["centrifugation"]}','{$_GET["proteintr"]}','{$_GET["iefgel"]}','{$_GET["iefbuffer"]}',"
   ."'{$_GET["sampleapp"]}','{$_GET["iefpowersup"]}','{$_GET["alkylation"]}','{$_GET["pagegel"]}',"
   ."'{$_GET["pagebuffer"]}','{$_GET["pagepowersup"]}','{$_GET["proteinstain"]}',"
   ."'{$_GET["imageanalys"]}','{$_GET["spotcut"]}','{$_GET["ingeldigestion"]}','{$_GET["ziptip"]}',"
   ."'{$_GET["ms"]}','{$_GET["mapurl"]}','{$_GET["mapimage"]}') " ;


    $result5 = pg_exec($dbHandle, $sql5);
    if ($result5 == 0) {
     print("SQL5:\"$sql\"can not exec");
     pg_close($dbHandle);
     exit;
     }
    pg_freeresult($result5);            
    $upmapid = $mapid ;
    }
    
    print("<HTML>\n"); 
    print("<HEAD>\n"); 
    print("<TITLE>Update Map data of ".$mapid."</TITLE>\n"); 
    print("<META HTTP-EQUIV=\"Cache-Control\" CONTENT=\"no-cache\"> \n"); 
    print("</HEAD>\n"); 
    print("<BODY>\n"); 
    print("<CENTER><FONT SIZE=\"5\">Update Map data of ".$mapid."</FONT>");
      print("<TABLE><TR><TD width=\"280\"></TD><TD>\n"); 
      print("<A HREF=\"maplogin.php?username=$username&mapid=$mapid\">");
      print(" [Back to login page]</A></TD></TR></TABLE></CENTER>\n");
    print("<HR>");
 
  print("<CENTER>");
  print("<FORM ACTION=\"mapup.php\" METHOD=\"get\">\n");
 print("<TABLE BORDER=\"3\">\n"); 
 print("<TR><TD>Map ID          </TD><TD><INPUT TYPE=\"text\" SIZE=\"16\"  MAXLENGTH=\"12\"  NAME=\"mapid\"         VALUE=\"$upmapid\"         ></TD></TR>\n");
 print("<TR><TD>date            </TD><TD><INPUT TYPE=\"text\" SIZE=\"30\"  MAXLENGTH=\"30\"  NAME=\"date\"          VALUE=\"$update\"          ></TD></TR>\n");
 print("<TR><TD>sampleform      </TD><TD><INPUT TYPE=\"text\" SIZE=\"30\"  MAXLENGTH=\"30\"  NAME=\"sampleform\"    VALUE=\"$upsampleform\"    ></TD></TR>\n");
 print("<TR><TD>samplename      </TD><TD><INPUT TYPE=\"text\" SIZE=\"30\"  MAXLENGTH=\"30\"  NAME=\"samplename\"    VALUE=\"$upsamplename\"    ></TD></TR>\n");
 print("<TR><TD>species         </TD><TD><INPUT TYPE=\"text\" SIZE=\"30\"  MAXLENGTH=\"30\"  NAME=\"species\"       VALUE=\"$upspecies\"       ></TD></TR>\n");
 print("<TR><TD>race            </TD><TD><INPUT TYPE=\"text\" SIZE=\"30\"  MAXLENGTH=\"30\"  NAME=\"race\"          VALUE=\"$uprace\"          ></TD></TR>\n");
 print("<TR><TD>sex             </TD><TD><INPUT TYPE=\"text\" SIZE=\"10\"  MAXLENGTH=\"10\"  NAME=\"sex\"           VALUE=\"$upsex\"           ></TD></TR>\n");   
 print("<TR><TD>age             </TD><TD><INPUT TYPE=\"text\" SIZE=\"20\"  MAXLENGTH=\"20\"  NAME=\"age\"           VALUE=\"$upage\"           ></TD></TR>\n");   
 print("<TR><TD>disease         </TD><TD><INPUT TYPE=\"text\" SIZE=\"20\"  MAXLENGTH=\"20\"  NAME=\"disease\"       VALUE=\"$updisease\"       ></TD></TR>\n");   
 print("<TR><TD>tissue          </TD><TD><INPUT TYPE=\"text\" SIZE=\"30\"  MAXLENGTH=\"30\"  NAME=\"tissue\"        VALUE=\"$uptissue\"        ></TD></TR>\n");   
 print("<TR><TD>linestrain      </TD><TD><INPUT TYPE=\"text\" SIZE=\"30\"  MAXLENGTH=\"30\"  NAME=\"linestrain\"    VALUE=\"$uplinestrain\"    ></TD></TR>\n");   
 print("<TR><TD>invitro         </TD><TD><INPUT TYPE=\"text\" SIZE=\"20\"  MAXLENGTH=\"20\"  NAME=\"invitro\"       VALUE=\"$upinvitro\"       ></TD></TR>\n");   
 print("<TR><TD>subcellular     </TD><TD><INPUT TYPE=\"text\" SIZE=\"20\"  MAXLENGTH=\"20\"  NAME=\"subcellular\"   VALUE=\"$upsubcellular\"   ></TD></TR>\n");   
 print("<TR><TD>proteincon      </TD><TD><INPUT TYPE=\"text\" SIZE=\"30\"  MAXLENGTH=\"30\"  NAME=\"proteincon\"    VALUE=\"$upproteincon\"    ></TD></TR>\n");   
 print("<TR><TD>buffer          </TD><TD><INPUT TYPE=\"text\" SIZE=\"80\"  MAXLENGTH=\"80\"  NAME=\"bufferl\"       VALUE=\"$upbuffer\"       ></TD></TR>\n");   
 print("<TR><TD>homogenization  </TD><TD><INPUT TYPE=\"text\" SIZE=\"20\"  MAXLENGTH=\"20\"  NAME=\"homogenization\"VALUE=\"$uphomogenization\"></TD></TR>\n");   
 print("<TR><TD>centrifugation  </TD><TD><INPUT TYPE=\"text\" SIZE=\"30\"  MAXLENGTH=\"30\"  NAME=\"centrifugation\"VALUE=\"$upcentrifugation\"></TD></TR>\n");   
 print("<TR><TD>proteintr       </TD><TD><INPUT TYPE=\"text\" SIZE=\"20\"  MAXLENGTH=\"20\"  NAME=\"proteintr\"     VALUE=\"$upproteintr\"     ></TD></TR>\n");  
 print("<TR><TD>iefgel          </TD><TD><INPUT TYPE=\"text\" SIZE=\"60\"  MAXLENGTH=\"50\"  NAME=\"iefgel\"        VALUE=\"$upiefgel\"        ></TD></TR>\n");   
 print("<TR><TD>iefbuffer       </TD><TD><INPUT TYPE=\"text\" SIZE=\"90\"  MAXLENGTH=\"80\"  NAME=\"iefbuffer\"     VALUE=\"$upiefbuffer\"     ></TD></TR>\n");   
 print("<TR><TD>sampleapp       </TD><TD><INPUT TYPE=\"text\" SIZE=\"60\"  MAXLENGTH=\"50\"  NAME=\"sampleapp\"     VALUE=\"$upsampleapp\"     ></TD></TR>\n");   
 print("<TR><TD >iefpowersup    </TD><TD>\n");
 print("<textarea rows=\"4\" cols=\"70\" NAME=\"iefpowersup\" wrap=\"soft\">" . $upiefpowersup . "</textarea></TD></TR>\n");
 print("<TR><TD>alkylation      </TD><TD><INPUT TYPE=\"text\" SIZE=\"60\"  MAXLENGTH=\"50\"  NAME=\"alkylation\"    VALUE=\"$upalkylation\"    ></TD></TR>\n");   
 print("<TR><TD>pagegel         </TD><TD><INPUT TYPE=\"text\" SIZE=\"90\"  MAXLENGTH=\"80\"  NAME=\"pagegel\"       VALUE=\"$uppagegel\"       ></TD></TR>\n");   
 print("<TR><TD>pagebuffer      </TD><TD><INPUT TYPE=\"text\" SIZE=\"80\"  MAXLENGTH=\"70\"  NAME=\"pagebuffer\"    VALUE=\"$uppagebuffer\"    ></TD></TR>\n");   
 print("<TR><TD>pagepowersup    </TD><TD><INPUT TYPE=\"text\" SIZE=\"60\"  MAXLENGTH=\"50\"  NAME=\"pagepowersup\"  VALUE=\"$uppagepowersup\"  ></TD></TR>\n");   
 print("<TR><TD>proteinstain    </TD><TD><INPUT TYPE=\"text\" SIZE=\"60\"  MAXLENGTH=\"50\"  NAME=\"proteinstain\"  VALUE=\"$upproteinstain\"  ></TD></TR>\n");   
 print("<TR><TD>imageanalys     </TD><TD><INPUT TYPE=\"text\" SIZE=\"60\"  MAXLENGTH=\"50\"  NAME=\"imageanalys\"   VALUE=\"$upimageanalys\"   ></TD></TR>\n");   
 print("<TR><TD>spotcut         </TD><TD><INPUT TYPE=\"text\" SIZE=\"60\"  MAXLENGTH=\"50\"  NAME=\"spotcut\"       VALUE=\"$upspotcut\"       ></TD></TR>\n");   
 print("<TR><TD>ingeldigestion  </TD><TD><INPUT TYPE=\"text\" SIZE=\"60\"  MAXLENGTH=\"50\"  NAME=\"ingeldigestion\"VALUE=\"$upingeldigestion\"></TD></TR>\n");   
 print("<TR><TD>ziptip          </TD><TD><INPUT TYPE=\"text\" SIZE=\"24\"  MAXLENGTH=\"20\"  NAME=\"ziptip\"        VALUE=\"$upziptip\"        ></TD></TR>\n");   
 print("<TR><TD>ms              </TD><TD><INPUT TYPE=\"text\" SIZE=\"50\"  MAXLENGTH=\"50\"  NAME=\"ms\"            VALUE=\"$upms\"            ></TD></TR>\n");   
 print("<TR><TD>mapurl          </TD><TD><INPUT TYPE=\"text\" SIZE=\"80\"  MAXLENGTH=\"80\"  NAME=\"mapurl\"        VALUE=\"$upmapurl\"        ></TD></TR>\n");  
 print("<TR><TD>mapimage        </TD><TD><INPUT TYPE=\"text\" SIZE=\"40\"  MAXLENGTH=\"30\"  NAME=\"mapimage\"      VALUE=\"$upmapimage\"      ></TD></TR>\n");  

    print("<input type=\"hidden\" name=\"username\" value=\"$username\">\n"); 
    print("<input type=\"hidden\" name=\"password\" value=\"$password\">\n"); 
   print("<TR><TD COLSPAN=\"2\"><INPUT TYPE=\"submit\" VALUE=\"Update Data of MAP\"></TD></TR>\n");
   print("</FORM>\n");
   print("</TABLE>\n");
 
    print("<FORM ACTION=\"materialcopylogin.php\" METHOD=\"get\">\n");
    print("<TABLE BORDER=\"3\"><TR><TD>Material ID</TD><TD>\n");
    print("<select name = matid>");
 $sql2 = "select matid, matusername, matpassword, matname, sampleform, samplename,"
        ."species, race, sex, age, disease, tissue, linestrain, invitro, "
        ."subcellular, proteincon, matdate, matnote from material "
        ."order by matid asc";

  $result2 = pg_exec($dbHandle, $sql2);
  if ($result2 == 0) {
    print("SQL:\"$sql2\"can not exec");
    pg_close($dbHandle);
    exit;
  }

  $resultNumRows2 = pg_numrows($result2);
  if($resultNumRows2 > 0){
     $rowCount2 = 0;     

    while ($rowCount2 < $resultNumRows2) {
    $data2 = pg_fetch_object($result2, $rowCount2);   
      $upmatid       = $data2->matid;
      print("<option value=\"$upmatid\">$upmatid</option>\n");
      $rowCount2++;  
    }
  }
    print("</select>");
    print("<INPUT TYPE=\"hidden\" NAME=\"mapid\" VALUE=\"$upmapid\">\n");
    print("</TD></TR><TR><TD></TD><TD><INPUT TYPE=\"submit\" VALUE=\"Copy material data\">");
    print("</TD></TR>\n");
    print("</FORM>\n");
    pg_free_result($result2);


    print("<FORM ACTION=\"methodcopylogin.php\" METHOD=\"get\">\n");
    print("<TR><TD>Gel method ID</TD><TD>\n");
    print("<select name = metid>");
 $sql3 = "select metid, metusername, metpassword, metname, buffer, homogenization,"
        ."centrifugation, proteintr, iefgel, iefbuffer, sampleapp, iefpowersup,"
        ."alkylation, pagegel, pagebuffer, pagepowersup, metdate, metnote from method "
        ."order by metid asc";

  $result3 = pg_exec($dbHandle, $sql3);
  if ($result3 == 0) {
    print("SQL:\"$sql3\"can not exec");
    pg_close($dbHandle);
    exit;
  }

  $resultNumRows3 = pg_numrows($result3);
  if($resultNumRows3 > 0){
     $rowCount3 = 0;     

    while ($rowCount3 < $resultNumRows3) {
    $data3 = pg_fetch_object($result3, $rowCount3);   
      $upmetid         = $data3->metid;
      print("<option value=\"$upmetid\">$upmetid</option>\n");
       $rowCount3++;  
    }
  }
   print("</select>");
   print("<INPUT TYPE=\"hidden\" NAME=\"mapid\" VALUE=\"$upmapid\">\n");
   print("</TD></TR><TR><TD></TD><TD><INPUT TYPE=\"submit\" VALUE=\"Copy gel method data\">");
   print("</TD></TR>\n");
   print("</FORM>\n");
   pg_free_result($result3);


    print("<FORM ACTION=\"analysiscopylogin.php\" METHOD=\"get\">\n");
    print("<TR><TD>Analysis method ID</TD><TD>\n");
    print("<select name = anaid>");
    $sql4 = "select anaid, anausername, anapassword, ananame, proteinstain, imageanalys, spotcut,"
           ." ingeldigestion, ziptip, ms, anadate, ananote from analysis "
           ."order by anaid asc";

    $result4 = pg_exec($dbHandle, $sql4);
    if ($result4 == 0) {
      print("SQL:\"$sql4\"can not exec");
      pg_close($dbHandle);
      exit;
     }

  $resultNumRows4 = pg_numrows($result4);
  if($resultNumRows4 > 0){
     $rowCount4 = 0;     

    while ($rowCount4 < $resultNumRows4) {
    $data4 = pg_fetch_object($result4, $rowCount4);   
      $upanaid       = $data4->anaid;
      print("<option value=\"$upanaid\">$upanaid</option>\n");
      $rowCount4++;  
    }
  }
    print("</select>");
    print("<INPUT TYPE=\"hidden\" NAME=\"mapid\" VALUE=\"$upmapid\">\n");
    print("</TD></TR><TR><TD></TD><TD><INPUT TYPE=\"submit\" VALUE=\"Copy analysis method data\">");
    print("</TD></TR>\n");
    print("</FORM>\n");
    pg_free_result($result4);
 
 
    print("</TABLE>\n");
    print("</CENTER>");
    print("</HTML>\n"); 
 
    pg_freeresult($result); 
 ?>
