# Supplementary material for: Development of an open source laboratory information management system for 2-D gel electrophoresis-based proteomics workflow
Source: BMC Bioinformatics. 2006 Oct 4;7:430. doi: 10.1186/1471-2105-7-430 (PMC1599757; doi:10.1186/1471-2105-7-430)
Supplement: Additional File 1 — Our program of LIMS. The file is a compressed file that includes all PHP scripts, sql and html files of our LIMS. Please install Apache revision 1.3.34 or later, PostgreSQL revision 7.4.3 or later, PHP revision 4.3.7 or later and GD library revision 2.0.27 or later in advance of setting up the LIMS. The LIMS is licensed under GNU Lesser General Public License. Please set up as follows. tar zxvf LIPAGE_0.88.tar.gz. mv LIMS/usr/local/apache/htdocs. Please read/usr/local/apache/htdocs/LIMS/README. [file 1471-2105-7-430-S1.gz › LIMS/materialsearch.php]

<?php
  print("<HTML>\n");
  print("<HEAD>\n");
  print("<META HTTP-EQUIV=\"Content-Type\" CONTENT=\"text/html\; charset=euc\">\n");
  print("<TITLE>Keyword search for material data</TITLE>\n");
  print("</HEAD>\n");
  print("<BODY>\n");
  print("<H2><CENTER>keyword search for material data</H2></CENTER>\n");
  print("<CENTER><TABLE><TR><TD width=\"80\"></TD><TD>\n"); 
  print("<A HREF=\"prepsearch.htm\"> [ Back to keyword search page ]</A></TD></TR></TABLE></CENTER>");
 
  print("<HR>\n");
  if ('{$_GET["searchWord"]}'== "") {
    print("No search word<BR>\n");
    exit;
  }
  $connectDbName = "host=localhost port=5432 dbname=proteomedb";
  $dbHandle = pg_connect($connectDbName);
  if ($dbHandle == FALSE) {
    print("can not connect database<BR>\n");
    exit;
  }
  
     $sql = "select matid, matusername, matpassword, matname, sampleform, samplename,"
        ."species, race, sex, age, disease, tissue, linestrain, invitro, "
        ."subcellular, proteincon, matdate, matnote from material "
        ."where ((matname ilike '%{$_GET["searchWord"]}%') or "
        ."(sampleform ilike '%{$_GET["searchWord"]}%') or"
        ."(samplename ilike '%{$_GET["searchWord"]}%') or "
        ."(species ilike '%{$_GET["searchWord"]}%') or "
        ."(race ilike '%{$_GET["searchWord"]}%') or "
        ."(sex ilike '%{$_GET["searchWord"]}%') or "
        ."(disease ilike '%{$_GET["searchWord"]}%') or "
        ."(tissue ilike '%{$_GET["searchWord"]}%') or "
        ."(linestrain ilike '%{$_GET["searchWord"]}%')) order by matid asc" ;
        
  
  $result = pg_exec($dbHandle, $sql);
  if ($result == 0) {
    print("SQL:\"$sql\"can not exec");
    pg_close($dbHandle);
    exit;
  }

  $resultNumRows = pg_numrows($result);
  if($resultNumRows > 0){
   $rowCount = 0;     

   while ($rowCount < $resultNumRows) {
     $data = pg_fetch_object($result, $rowCount);   
     $upmatid          = $data->matid          ;
     $upmatusername    = $data->matusername    ;
     $upmatpassword    = $data->matpassword    ;
     $upmatname        = $data->matname        ;
     $upsampleform     = $data->sampleform     ;
     $upsamplename     = $data->samplename     ;
     $upspecies        = $data->species        ;
     $uprace           = $data->race           ;
     $upsex            = $data->sex            ;
     $upage            = $data->age            ;
     $updisease        = $data->disease        ;
     $uptissue         = $data->tissue         ;
     $uplinestrain     = $data->linestrain     ;
     $upinvitro        = $data->invitro        ;
     $upsubcellular    = $data->subcellular    ;
     $upproteincon     = $data->proteincon     ;
     $upmatdate        = $data->matdate        ;
     $upmatnote        = $data->matnote        ;
     

    print("<center>\n"); 
    print("<FORM ACTION=\"materiallogin.php\" METHOD=\"get\">\n");
    print("<TABLE BORDER=\"3\">\n"); 
    print("<TR><TD>materal ID            </TD><TD>$upmatid          </TD></TR>\n");
    print("<TR><TD>username              </TD><TD>$upmatusername    </TD></TR>\n");
    print("<TR><TD>materal name          </TD><TD>$upmatname        </TD></TR>\n");
    print("<TR><TD>sample form           </TD><TD>$upsampleform     </TD></TR>\n");
    print("<TR><TD>sample name           </TD><TD>$upsamplename     </TD></TR>\n");
    print("<TR><TD>species               </TD><TD>$upspecies        </TD></TR>\n");
    print("<TR><TD>race                  </TD><TD>$uprace           </TD></TR>\n");
    print("<TR><TD>sex                   </TD><TD>$upsex            </TD></TR>\n");
    print("<TR><TD>age                   </TD><TD>$upage            </TD></TR>\n");
    print("<TR><TD>disease               </TD><TD>$updisease        </TD></TR>\n");
    print("<TR><TD>tissue                </TD><TD>$uptissue         </TD></TR>\n");
    print("<TR><TD>line strain           </TD><TD>$uplinestrain     </TD></TR>\n");
    print("<TR><TD>invitro treatment         </TD><TD>$upinvitro        </TD></TR>\n");
    print("<TR><TD>subcellular fravtionation </TD><TD>$upsubcellular    </TD></TR>\n");
    print("<TR><TD>protein concentration     </TD><TD>$upproteincon     </TD></TR>\n");
    print("<TR><TD>date          </TD><TD>$upmatdate        </TD></TR>\n");
    print("<TR><TD>note          </TD><TD>$upmatnote        </TD></TR>\n");
 
      print("<input type=\"hidden\" name=\"username\" value=$upmatusername>\n"); 
      print("<input type=\"hidden\" name=\"matid\" value=$upmatid>\n"); 
    print("<TR><TD colspan=\"2\"><INPUT TYPE=\"submit\" VALUE=\"Check or update material data\"></TD></TR>\n ");
    print("</TABLE>\n");
    print("</FORM>\n");
    print("</center>\n");
    $rowCount++;    

   }
  } 
  else
      { print(" No data.  Bad key term! :1<BR>");  }
           pg_freeresult($result); 
?>
