# Supplementary material for: Development of an open source laboratory information management system for 2-D gel electrophoresis-based proteomics workflow
Source: BMC Bioinformatics. 2006 Oct 4;7:430. doi: 10.1186/1471-2105-7-430 (PMC1599757; doi:10.1186/1471-2105-7-430)
Supplement: Additional File 1 — Our program of LIMS. The file is a compressed file that includes all PHP scripts, sql and html files of our LIMS. Please install Apache revision 1.3.34 or later, PostgreSQL revision 7.4.3 or later, PHP revision 4.3.7 or later and GD library revision 2.0.27 or later in advance of setting up the LIMS. The LIMS is licensed under GNU Lesser General Public License. Please set up as follows. tar zxvf LIPAGE_0.88.tar.gz. mv LIMS/usr/local/apache/htdocs. Please read/usr/local/apache/htdocs/LIMS/README. [file 1471-2105-7-430-S1.gz › LIMS/materialup.php]

<?php
      
    $dbHandle = pg_connect("host=localhost port=5432 dbname=proteomedb");
  if ($dbHandle == 0) {
    print("cannot connect <BR>\n");
    exit;
  }
    
        $sql8 = "select username, password, affiliation, Note "
          ."from limsuser where username = '$username'  and  password = '$password' ";
  
      $result8 = pg_exec($dbHandle, $sql8);     // 
      if ($result8 == FALSE) {                 // 
      print("\"$sql8\"can not exec postgreSQL db");
      exit;                                 // 
      }
      $resultNumRows8 = pg_numrows($result8);   // 
   if($resultNumRows8 <= 0){ 
     print("<HTML><center>User password is incorrect !</center><BR>"); 
     print("<center><TABLE border=3><TR><TD><A HREF=\"materiallogin.php?username=$username&matid=$matid\">");
     print("Back to login page</A></TD></TR></TABLE></center></HTML>\n");
     exit; }

   $sql = "select matid, matusername, matname, sampleform, samplename,"
        ."species, race, sex, age, disease, tissue, linestrain, invitro, "
        ."subcellular, proteincon, matdate, matnote from material "
        ."where matid = '$matid' ";
        
  $result = pg_exec($dbHandle, $sql);
  if ($result == 0) {
    print("SQL:\"$sql\"can not exec");
    pg_close($dbHandle);
    exit;}
  $resultNumRows = pg_numrows($result);
  if($resultNumRows > 0){
  
       $rowCount = 0 ;
     $data = pg_fetch_object($result, $rowCount);   
     $upmatid          = $data->matid          ;
     $upmatusername    = $data->matusername    ;
     $upmatname        = $data->matname        ;
     $upsampleform     = $data->sampleform     ;
     $upsamplename     = $data->samplename     ;
     $upspecies        = $data->species        ;
     $uprace           = $data->race           ;
     $upsex            = $data->sex            ;
     $upage            = $data->age            ;
     $updisease        = $data->disease        ;
     $uptissue         = $data->tissue         ;
     $uplinestrain     = $data->linestrain     ;
     $upinvitro        = $data->invitro        ;
     $upsubcellular    = $data->subcellular    ;
     $upproteincon     = $data->proteincon     ;
     $upmatdate        = $data->matdate        ;
     $upmatnote        = $data->matnote        ;
      
 print("<HTML>\n"); 
 print("<HEAD>\n"); 
 print("<TITLE>Material data of ".$matid."</TITLE>\n"); 
 print("<META HTTP-EQUIV=\"Cache-Control\" CONTENT=\"no-cache\"> \n"); 
 print("</HEAD>\n"); 
 print("<BODY>\n"); 
 print("<CENTER><b>Update or delete material data</b>\n"); 
      print("<TABLE><TR><TD width=\"280\"></TD><TD>\n"); 
      print("<A HREF=\"materiallogin.php?username=$username&matid=$matid\">");
      print(" [Back to login page]</A></TD></TR></TABLE><TABLE BORDER=\"3\">\n");

 print("<FORM ACTION=\"materialupend.php\" METHOD=\"get\">\n");
 print("<TR><TD width=\"40\"></TD><TD>Material ID (Max 12 chara)</TD><TD>\n");
 print("<INPUT TYPE=\"text\" SIZE=\"14\" MAXLENGTH=\"12\"  NAME=\"matid\"       VALUE=\"$upmatid\"></TD></TR>\n"); 
 print("<TR><TD width=\"40\"></TD><TD>User name     </TD><TD>\n");
 print("<INPUT TYPE=\"text\" SIZE=\"30\" MAXLENGTH=\"30\"  NAME=\"matusername\" VALUE=\"$upmatusername\"></TD></TR>\n");
 print("<TR><TD width=\"40\"></TD><TD>Material name    </TD><TD>\n");
 print("<INPUT TYPE=\"text\" SIZE=\"30\" MAXLENGTH=\"30\"  NAME=\"matname\"     VALUE=\"$upmatname\"></TD></TR>\n");
 print("<TR><TD width=\"40\"></TD><TD>Sample form </TD><TD>\n");
 print("<INPUT TYPE=\"text\" SIZE=\"30\" MAXLENGTH=\"30\"  NAME=\"sampleform\" VALUE=\"$upsampleform\"></TD></TR>\n"); 
 print("<TR><TD width=\"40\"></TD><TD>Sample name </TD><TD>\n");
 print("<INPUT TYPE=\"text\" SIZE=\"30\" MAXLENGTH=\"30\"  NAME=\"samplename\" VALUE=\"$upsamplename\"></TD></TR>\n");
 print("<TR><TD width=\"40\"></TD><TD>Species     </TD><TD>\n");
 print("<INPUT TYPE=\"text\" SIZE=\"30\" MAXLENGTH=\"30\"  NAME=\"species\"    VALUE=\"$upspecies\"></TD></TR>\n");
 print("<TR><TD width=\"40\"></TD><TD>Race  strain</TD><TD>\n");
 print("<INPUT TYPE=\"text\" SIZE=\"30\" MAXLENGTH=\"30\"  NAME=\"race\"       VALUE=\"$uprace\"></TD></TR>\n");
 print("<TR><TD width=\"40\"></TD><TD>Sex         </TD><TD>\n");
 print("<INPUT TYPE=\"text\" SIZE=\"10\" MAXLENGTH=\"10\"  NAME=\"sex\"        VALUE=\"$upsex\"></TD></TR>\n"); 
 print("<TR><TD width=\"40\"></TD><TD>Age         </TD><TD>\n");
 print("<INPUT TYPE=\"text\" SIZE=\"20\" MAXLENGTH=\"20\"  NAME=\"age\"        VALUE=\"$upage\"></TD></TR>\n");
 print("<TR><TD width=\"40\"></TD><TD>Disease     </TD><TD>\n");
 print("<INPUT TYPE=\"text\" SIZE=\"20\" MAXLENGTH=\"20\"  NAME=\"disease\"    VALUE=\"$updisease\"></TD></TR>\n");
 print("<TR><TD width=\"40\"></TD><TD>Tissue      </TD><TD>\n");
 print("<INPUT TYPE=\"text\" SIZE=\"30\" MAXLENGTH=\"30\"  NAME=\"tissue\"     VALUE=\"$uptissue\"></TD></TR>\n");
 print("<TR><TD width=\"40\"></TD><TD>Line strain </TD><TD>\n");
 print("<INPUT TYPE=\"text\" SIZE=\"30\" MAXLENGTH=\"30\"  NAME=\"linestrain\" VALUE=\"$uplinestrain\"></TD></TR>\n");
 print("<TR><TD width=\"40\"></TD><TD>In vitro treatment </TD><TD>\n");
 print("<INPUT TYPE=\"text\" SIZE=\"20\" MAXLENGTH=\"20\"  NAME=\"invitro\"    VALUE=\"$upinvitro\"></TD></TR>\n");
 print("<TR><TD width=\"40\"></TD><TD>Subcellular fractionation</TD><TD>\n");
 print("<INPUT TYPE=\"text\" SIZE=\"20\" MAXLENGTH=\"20\"  NAME=\"subcellular\" VALUE=\"$upsubcellular\"></TD></TR>\n"); 
 print("<TR><TD width=\"40\"></TD><TD>protein-concentration     </TD><TD>\n");
 print("<INPUT TYPE=\"text\" SIZE=\"30\" MAXLENGTH=\"30\"  NAME=\"proteincon\" VALUE=\"$upproteincon\"></TD></TR>\n");
 print("<TR><TD width=\"40\"></TD><TD>Date          </TD><TD>\n");
 print("<INPUT TYPE=\"text\" SIZE=\"12\" MAXLENGTH=\"12\"  NAME=\"matdate\"    VALUE=\"$upmatdate\"></TD></TR>\n");
 print("<TR><TD width=\"40\"></TD><TD>Note      </TD><TD>\n");
 print("<textarea NAME=\"matnote\" rows=\"2\" cols=\"50\"  wrap=\"soft\" >" . $upmatnote . "</textarea></TD></TR>\n");
      print("<input type=\"hidden\" name=\"username\" value=$username>\n"); 
      print("<input type=\"hidden\" name=\"password\" value=$password>\n"); 
 print("<TR><TD colspan=\"3\" align=\"center\"><INPUT TYPE=\"submit\" VALUE=\"Update matrial data\"></TD></TR>\n");
 print("</FORM>\n");
 print("<FORM ACTION=\"matmapall.php\" METHOD=\"get\">\n");
     print("<input type=\"hidden\" name=\"matid\" value=$matid>\n"); 
     print("<TR><TD colspan=\"2\" align=\"right\"><INPUT TYPE=\"submit\" VALUE=\"Insert in 2DPAGE map data \"></TD></TR>\n");
 print("</FORM>\n");
 print("<FORM ACTION=\"matdelchk.php\" METHOD=\"get\">\n");
      print("<input type=\"hidden\" name=\"matid\" value=$matid>\n"); 
      print("<input type=\"hidden\" name=\"username\" value=$username>\n"); 
      print("<input type=\"hidden\" name=\"password\" value=$password>\n"); 
     print("<TR><TD colspan=\"3\" align=\"right\"><INPUT TYPE=\"submit\" VALUE=\"Delete material data \"></TD></TR>\n");
    print("</FORM>\n");
    print("</TABLE></CENTER></BODY></HTML>\n");
        pg_free_result($result); 
    exit;

  }
  else { 
  pg_free_result($result);    
  
 print("<FORM ACTION=\"materialaddend.php\" METHOD=\"get\">\n");
 print("<HTML>\n"); 
 print("<HEAD>\n"); 
 print("<TITLE>Add material data of ".$matid."</TITLE>\n"); 
 print("</HEAD>\n"); 
 print("<BODY>\n"); 
 print("<H2><CENTER>Add material data of ".$matid."</H2></CENTER>");
   print("<CENTER><TABLE><TR><TD width=\"80\"></TD><TD>\n"); 
   print("<A HREF=\"prepmain.htm\"> [ Back to protocol main page ]</A></TD></TR></TABLE></CENTER>");
 print("<HR>");
 print("<CENTER><TABLE BORDER=\"3\">\n"); 
 print("<TR><TD>Material ID (Max 12 chara)</TD><TD>\n");
 print("<INPUT TYPE=\"text\" SIZE=\"14\" MAXLENGTH=\"12\"  NAME=\"matid\"       VALUE=\"$matid\"></TD></TR>\n"); 
 print("<TR><TD>User name     </TD><TD>\n");
 print("<INPUT TYPE=\"text\" SIZE=\"30\" MAXLENGTH=\"30\"  NAME=\"matusername\" VALUE=\"$username\"></TD></TR>\n");
 print("<TR><TD>Material name    </TD><TD>\n");
 print("<INPUT TYPE=\"text\" SIZE=\"60\" MAXLENGTH=\"60\"  NAME=\"matname\"     VALUE=\"$matname\"></TD></TR>\n");

 print("<TR><TD>Sample form </TD><TD>\n");
 print("<INPUT TYPE=\"text\" SIZE=\"30\" MAXLENGTH=\"30\"  NAME=\"sampleform\" VALUE=\"$sampleform\"></TD></TR>\n"); 
 print("<TR><TD>Sample name </TD><TD>\n");
 print("<INPUT TYPE=\"text\" SIZE=\"30\" MAXLENGTH=\"30\"  NAME=\"samplename\" VALUE=\"$samplename\"></TD></TR>\n");
 print("<TR><TD>Species     </TD><TD>\n");
 print("<INPUT TYPE=\"text\" SIZE=\"30\" MAXLENGTH=\"30\"  NAME=\"species\"    VALUE=\"$species\"></TD></TR>\n");
 print("<TR></TD><TD>Race  strain</TD><TD>\n");
 print("<INPUT TYPE=\"text\" SIZE=\"30\" MAXLENGTH=\"30\"  NAME=\"race\"       VALUE=\"$race\"></TD></TR>\n");
 print("<TR></TD><TD>Sex         </TD><TD>\n");
 print("<SELECT NAME=\"sex\"><OPTION SELECTED>male<OPTION>female<OPTION>Unknown</SELECT></TD></TR>\n"); 
 print("<TR></TD><TD>Age         </TD><TD>\n");
 print("<INPUT TYPE=\"text\" SIZE=\"20\" MAXLENGTH=\"20\"  NAME=\"age\"        VALUE=\"$age\"></TD></TR>\n");
 print("<TR></TD><TD>Disease     </TD><TD>\n");
 print("<INPUT TYPE=\"text\" SIZE=\"20\" MAXLENGTH=\"20\"  NAME=\"disease\"    VALUE=\"$disease\"></TD></TR>\n");
 print("<TR><TD>Tissue      </TD><TD>\n");
 print("<INPUT TYPE=\"text\" SIZE=\"30\" MAXLENGTH=\"30\"  NAME=\"tissue\"     VALUE=\"$tissue\"></TD></TR>\n");
 print("<TR><TD>Line strain </TD><TD>\n");
 print("<INPUT TYPE=\"text\" SIZE=\"30\" MAXLENGTH=\"30\"  NAME=\"linestrain\"    VALUE=\"$linestrain\"></TD></TR>\n");
 print("<TR><TD>In vitro treatment </TD><TD>\n");
 print("<INPUT TYPE=\"text\" SIZE=\"20\" MAXLENGTH=\"20\"  NAME=\"invitro\"       VALUE=\"$invitro\"></TD></TR>\n");
 print("<TR><TD>Subcellular fractionation</TD><TD>\n");
 print("<INPUT TYPE=\"text\" SIZE=\"20\" MAXLENGTH=\"20\"  NAME=\"subcellular\"   VALUE=\"$subcellular\"></TD></TR>\n"); 
 print("<TR></TD><TD>protein-concentration     </TD><TD>\n");
 print("<INPUT TYPE=\"text\" SIZE=\"30\" MAXLENGTH=\"30\"  NAME=\"proteincon\"    VALUE=\"$proteincon\"></TD></TR>\n");
 
 print("<TR></TD><TD>Date          </TD><TD>\n");
 $datestamp = date("Y/n/j");
 print("<INPUT TYPE=\"text\" SIZE=\"12\" MAXLENGTH=\"12\"  NAME=\"matdate\"    VALUE=\"$datestamp\"></TD></TR>\n");
 print("<TR><TD>Note      </TD><TD>\n");
 print("<textarea NAME=\"matnote\" rows=\"2\" cols=\"50\"  wrap=\"soft\" >$matnote</textarea></TD></TR>\n");
 
 print("<TR><TD  align=\"center\"><INPUT TYPE=\"submit\" VALUE=\"Add material data\"></TD> " .
          "<TD  align=\"center\"><INPUT TYPE=\"reset\" VALUE=\"Clear\"></TD></TR>\n");
           print("</FORM></TABLE></CENTER></BODY>\n");
 print("</HTML>\n"); 
  }

  ?>
