# Supplementary material for: Development of an open source laboratory information management system for 2-D gel electrophoresis-based proteomics workflow
Source: BMC Bioinformatics. 2006 Oct 4;7:430. doi: 10.1186/1471-2105-7-430 (PMC1599757; doi:10.1186/1471-2105-7-430)
Supplement: Additional File 1 — Our program of LIMS. The file is a compressed file that includes all PHP scripts, sql and html files of our LIMS. Please install Apache revision 1.3.34 or later, PostgreSQL revision 7.4.3 or later, PHP revision 4.3.7 or later and GD library revision 2.0.27 or later in advance of setting up the LIMS. The LIMS is licensed under GNU Lesser General Public License. Please set up as follows. tar zxvf LIPAGE_0.88.tar.gz. mv LIMS/usr/local/apache/htdocs. Please read/usr/local/apache/htdocs/LIMS/README. [file 1471-2105-7-430-S1.gz › LIMS/materialuploginup.php]

<?php
  print("<HTML>\n");
  print("<HEAD>\n");
  print("<META HTTP-EQUIV=\"Content-Type\" CONTENT=\"text/html\; charset=euc\">\n");
  print("<TITLE>Update of material data  </TITLE>\n");
  print("</HEAD>\n");
  print("<BODY>\n");
  print("<H2><CENTER>Update of material data  (LIMS)</H2></CENTER>\n");
  print("<HR>\n");
  
    $dbHandle = pg_connect("host=localhost port=5432 dbname=proteomedb");
  if ($dbHandle == 0) {
    exit;
  }
  
   $sql = "select matid, matusername, matpassword, matname, sampleform, samplename,"
        ."species, race, sex, age, disease, tissue, linestrain, invitro, "
        ."subcellular, proteincon, matdate, matnote from material "
        ."where matid = '$matid' and matusername='$username' and matpassword='$password'";

       $result = pg_exec($dbHandle, $sql);
       if ($result == 0) {
        print("SQL:\"$sql\"can not exec");
        pg_close($dbHandle);
       exit;
        }

       $resultNumRows = pg_numrows($result);
       if($resultNumRows > 0){
       $rowCount = 0;     

       while ($rowCount < $resultNumRows) {
         $data = pg_fetch_object($result, $rowCount);   
     $upmatid          = $data->matid          ;
     $upmatusername    = $data->matusername    ;
     $upmatpassword    = $data->matpassword    ;
     $upmatname        = $data->matname        ;
     $upsampleform     = $data->sampleform     ;
     $upsamplename     = $data->samplename     ;
     $upspecies        = $data->species        ;
     $uprace           = $data->race           ;
     $upsex            = $data->sex            ;
     $upage            = $data->age            ;
     $updisease        = $data->disease        ;
     $uptissue         = $data->tissue         ;
     $uplinestrain     = $data->linestrain     ;
     $upinvitro        = $data->invitro        ;
     $upsubcellular    = $data->subcellular    ;
     $upproteincon     = $data->proteincon     ;
     $upmatdate        = $data->matdate        ;
     $upmatnote        = $data->matnote        ;

 print("<HTML>\n"); 
 print("<HEAD>\n"); 
 print("<TITLE>Material data of ".$matid."</TITLE>\n"); 
 print("</HEAD>\n"); 
 print("<BODY>\n"); 
 print("<FORM ACTION=\"materialupend.php\" METHOD=\"get\">\n");
 print("<CENTER><b>Update and delete material data</b><TABLE BORDER=\"3\">\n"); 
 print("<TR><TD width=\"40\"></TD><TD>Material ID (Max 12 chara)</TD><TD>\n");
 print("<INPUT TYPE=\"text\" SIZE=\"14\" MAXLENGTH=\"12\"  NAME=\"matid\"       VALUE=\"$upmatid\"></TD></TR>\n"); 
 print("<TR><TD width=\"40\"></TD><TD>User name     </TD><TD>\n");
 print("<INPUT TYPE=\"text\" SIZE=\"30\" MAXLENGTH=\"30\"  NAME=\"matusername\" VALUE=\"$upmatusername\"></TD></TR>\n");
 print("<TR><TD width=\"40\"></TD><TD>Password      </TD><TD>\n");
 print("<INPUT TYPE=\"password\" SIZE=\"30\" MAXLENGTH=\"30\"  NAME=\"matpassword\" VALUE=\"$upmatpassword\"></TD></TR>\n");
 print("<TR><TD width=\"40\"></TD><TD>Material name    </TD><TD>\n");
 print("<INPUT TYPE=\"text\" SIZE=\"30\" MAXLENGTH=\"30\"  NAME=\"matname\"     VALUE=\"$upmatname\"></TD></TR>\n");
 print("<TR><TD width=\"40\"></TD><TD>Sample form </TD><TD>\n");
 print("<INPUT TYPE=\"text\" SIZE=\"30\" MAXLENGTH=\"30\"  NAME=\"sampleform\" VALUE=\"$upsampleform\"></TD></TR>\n"); 
 print("<TR><TD width=\"40\"></TD><TD>Sample name </TD><TD>\n");
 print("<INPUT TYPE=\"text\" SIZE=\"30\" MAXLENGTH=\"30\"  NAME=\"samplename\" VALUE=\"$upsamplename\"></TD></TR>\n");
 print("<TR><TD width=\"40\"></TD><TD>Species     </TD><TD>\n");
 print("<INPUT TYPE=\"text\" SIZE=\"30\" MAXLENGTH=\"30\"  NAME=\"species\"    VALUE=\"$upspecies\"></TD></TR>\n");
 print("<TR><TD width=\"40\"></TD><TD>Race  strain</TD><TD>\n");
 print("<INPUT TYPE=\"text\" SIZE=\"30\" MAXLENGTH=\"30\"  NAME=\"race\"       VALUE=\"$uprace\"></TD></TR>\n");
 print("<TR><TD width=\"40\"></TD><TD>Sex         </TD><TD>\n");
 print("<INPUT TYPE=\"text\" SIZE=\"10\" MAXLENGTH=\"10\"  NAME=\"sex\"        VALUE=\"$upsex\"></TD></TR>\n"); 
 print("<TR><TD width=\"40\"></TD><TD>Age         </TD><TD>\n");
 print("<INPUT TYPE=\"text\" SIZE=\"20\" MAXLENGTH=\"20\"  NAME=\"age\"        VALUE=\"$upage\"></TD></TR>\n");
 print("<TR><TD width=\"40\"></TD><TD>Disease     </TD><TD>\n");
 print("<INPUT TYPE=\"text\" SIZE=\"20\" MAXLENGTH=\"20\"  NAME=\"disease\"    VALUE=\"$updisease\"></TD></TR>\n");
 print("<TR><TD width=\"40\"></TD><TD>Tissue      </TD><TD>\n");
 print("<INPUT TYPE=\"text\" SIZE=\"30\" MAXLENGTH=\"30\"  NAME=\"tissue\"     VALUE=\"$uptissue\"></TD></TR>\n");
 print("<TR><TD width=\"40\"></TD><TD>Line strain </TD><TD>\n");
 print("<INPUT TYPE=\"text\" SIZE=\"30\" MAXLENGTH=\"30\"  NAME=\"linestrain\" VALUE=\"$uplinestrain\"></TD></TR>\n");
 print("<TR><TD width=\"40\"></TD><TD>In vitro treatment </TD><TD>\n");
 print("<INPUT TYPE=\"text\" SIZE=\"20\" MAXLENGTH=\"20\"  NAME=\"invitro\"    VALUE=\"$upinvitro\"></TD></TR>\n");
 print("<TR><TD width=\"40\"></TD><TD>Subcellular fractionation</TD><TD>\n");
 print("<INPUT TYPE=\"text\" SIZE=\"20\" MAXLENGTH=\"20\"  NAME=\"subcellular\" VALUE=\"$upsubcellular\"></TD></TR>\n"); 
 print("<TR><TD width=\"40\"></TD><TD>protein-concentration     </TD><TD>\n");
 print("<INPUT TYPE=\"text\" SIZE=\"30\" MAXLENGTH=\"30\"  NAME=\"proteincon\" VALUE=\"$upproteincon\"></TD></TR>\n");
 print("<TR><TD width=\"40\"></TD><TD>Date          </TD><TD>\n");
 print("<INPUT TYPE=\"text\" SIZE=\"12\" MAXLENGTH=\"12\"  NAME=\"matdate\"    VALUE=\"$upmatdate\"></TD></TR>\n");
 print("<TR><TD width=\"40\"></TD><TD>Note      </TD><TD>\n");
 print("<textarea NAME=\"matnote\" rows=\"2\" cols=\"50\"  wrap=\"soft\" >$upmatnote</textarea></TD></TR>\n");
 
 print("<TR><TD colspan=\"3\" align=\"center\"><INPUT TYPE=\"submit\" VALUE=\"Update matrial data\"></TD></TR>\n");
 print("</FORM>\n");

 print("<FORM ACTION=\"matdelchk.php\" METHOD=\"get\">\n");
      print("<input type=\"hidden\" name=\"matid\" value=$matid>\n"); 
      print("<input type=\"hidden\" name=\"username\" value=$username>\n"); 
      print("<input type=\"hidden\" name=\"password\" value=$password>\n"); 
     print("<TR><TD colspan=\"2\" align=\"right\"><INPUT TYPE=\"submit\" VALUE=\"Delete material data \"></TD></TR>\n");
    print("</FORM>\n");
    print("</TABLE></CENTER></BODY></HTML>\n");

        $rowCount++;
        }

     }else
        {
        
            print(" illigal password\n"); }
               pg_freeresult($result); 
 ?>
