# Supplementary material for: Development of an open source laboratory information management system for 2-D gel electrophoresis-based proteomics workflow
Source: BMC Bioinformatics. 2006 Oct 4;7:430. doi: 10.1186/1471-2105-7-430 (PMC1599757; doi:10.1186/1471-2105-7-430)
Supplement: Additional File 1 — Our program of LIMS. The file is a compressed file that includes all PHP scripts, sql and html files of our LIMS. Please install Apache revision 1.3.34 or later, PostgreSQL revision 7.4.3 or later, PHP revision 4.3.7 or later and GD library revision 2.0.27 or later in advance of setting up the LIMS. The LIMS is licensed under GNU Lesser General Public License. Please set up as follows. tar zxvf LIPAGE_0.88.tar.gz. mv LIMS/usr/local/apache/htdocs. Please read/usr/local/apache/htdocs/LIMS/README. [file 1471-2105-7-430-S1.gz › LIMS/mdatain.php]

<?php
  print("<HTML>\n");
  print("Map data IN start!<BR>\n");
  if ('{$_GET["mapid"]}'== "") {
    print("No mapname or data<BR>\n");
    exit;
  }
    print("Mapid:\"$mapid\"<BR>\n");
  $connectDbName = "host=localhost port=5432 dbname=proteomedb";
  $dbHandle = pg_connect($connectDbName);
  if ($dbHandle == FALSE) {
    print("can not connect database<BR>\n");
    exit;
  }

    $sql2 = "select mapid, husername from headlim "
            ." where mapid ='$mapid' " ;
          
        $result2 = pg_exec($dbHandle, $sql2);
        if ($result2 == 0) {
         print("SQL2:\"$sql2\"can not exec");
         pg_close($dbHandle);
         exit;}

        $resultNumRows2 = pg_numrows($result2);
        if($resultNumRows2 > 0){    print("Duplicate map ID in headlim ! Chanege map ID!\n");      exit; }
  
    $sql3 = "select MAPID, SPOTID, PRNAME, MOLECULARMASS, THMOLECULARMASS, ISOPOINT, THISOPOINT,  IXSPOT,"
           ." IYSPOT, IWSPOT,STATE1, PREXPRESSION1, STATE2, PREXPRESSION2, ENZYME, PEPTIDEMASS,SWISSPROTID,"
           ." SWISSPROTURL, EMBLID, EMBLURL, PATHOLOGICALOB from PTMIG where MAPID = '$mapid' ";
 
        $result3 = pg_exec($dbHandle, $sql3);
        if ($result3 == 0) {
         print("SQL3:\"$sql\"can not exec");
         pg_close($dbHandle);
         exit;
         }

        $resultNumRows3 = pg_numrows($result3);
        if($resultNumRows3 > 0){ print("Duplicate map ID in proteomeheader! Chanege map ID!\n");      exit; }
  
  $datestamp = date("Y/n/j");
  
   $sql = "INSERT INTO headlim (mapid,husername,hdate,hnote) VALUES ( '{$_GET["mapid"]}','{$_GET["username"]}','$datestamp','{$_GET["hnote"]}') " ;

     $result = pg_exec($dbHandle, $sql);
     if ($result == 0) {
     print("SQL:\"$sql\"can not exec");
     pg_close($dbHandle);
     exit;}
     pg_freeresult($result);    
     print("The addition of header data is OK!\n");             


   $sql4 = "INSERT INTO proteomeheader VALUES ( '{$_GET["mapid"]}','{$_GET["date"]}','{$_GET["sampleform"]}',"
   ."'{$_GET["samplename"]}','{$_GET["species"]}','{$_GET["race"]}','{$_GET["sex"]}','{$_GET["age"]}',"
   ."'{$_GET["disease"]}','{$_GET["tissue"]}','{$_GET["linestrain"]}','{$_GET["invitro"]}',"
   ."'{$_GET["subcellular"]}','{$_GET["proteincon"]}','{$_GET["buffer"]}','{$_GET["homogenization"]}',"
   ."'{$_GET["centrifugation"]}','{$_GET["proteintr"]}','{$_GET["iefgel"]}','{$_GET["iefbuffer"]}',"
   ."'{$_GET["sampleapp"]}','{$_GET["iefpowersup"]}','{$_GET["alkylation"]}','{$_GET["pagegel"]}',"
   ."'{$_GET["pagebuffer"]}','{$_GET["pagepowersup"]}','{$_GET["proteinstain"]}',"
   ."'{$_GET["imageanalys"]}','{$_GET["spotcut"]}','{$_GET["ingeldigestion"]}','{$_GET["ziptip"]}',"
   ."'{$_GET["ms"]}','{$_GET["mapurl"]}','{$_GET["mapimage"]}') " ;


    $result4 = pg_exec($dbHandle, $sql4);
    if ($result4 == 0) {
     print("SQL4:\"$sql\"can not exec");
     pg_close($dbHandle);
     exit;
     }
    pg_freeresult($result4);                 
  print("The addition of map data is OK!\n");
        print("<CENTER><TABLE BORDER=\"3\">\n"); 
  print("<TR><TD>You have to update the header of 2DPAGE map. Please upload gel image and gel icon</TD><TD>\n");
  print("<A HREF=\"hlimupdate.php?username=$username&password=$password&mapid=$mapid\">Update the header of 2DPAGE map</A></TD></TR>");     print("</TABLE></CENTER>\n");
  print("</HTML>\n");
?>
