# Supplementary material for: Development of an open source laboratory information management system for 2-D gel electrophoresis-based proteomics workflow
Source: BMC Bioinformatics. 2006 Oct 4;7:430. doi: 10.1186/1471-2105-7-430 (PMC1599757; doi:10.1186/1471-2105-7-430)
Supplement: Additional File 1 — Our program of LIMS. The file is a compressed file that includes all PHP scripts, sql and html files of our LIMS. Please install Apache revision 1.3.34 or later, PostgreSQL revision 7.4.3 or later, PHP revision 4.3.7 or later and GD library revision 2.0.27 or later in advance of setting up the LIMS. The LIMS is licensed under GNU Lesser General Public License. Please set up as follows. tar zxvf LIPAGE_0.88.tar.gz. mv LIMS/usr/local/apache/htdocs. Please read/usr/local/apache/htdocs/LIMS/README. [file 1471-2105-7-430-S1.gz › LIMS/mdelete.php]

 <?php
  print("<HTML>\n");
  print(" MAP and LIMS's header of MAP data delete start!<BR>\n");

  $connectDbName = "host=localhost port=5432 dbname=proteomedb";
  $dbHandle = pg_connect($connectDbName);
  if ($dbHandle == FALSE) {
    print("can not connect database<BR>\n");
    exit;
  }
  if ('{$_GET["mapid"]}'== "" ){
    print("No mapname  <BR>\n");
    exit;
  }

     echo "mapid:" . $mapid ;  
    $sql = "delete from proteomeheader where mapid = '$mapid' ";
    $result = pg_exec($dbHandle, $sql);
    pg_freeresult($result);                
    print("Delete map data of 2DPAGE database   OK!<BR>\n");
 
    $sql2 = "delete from headlim where mapid = '$mapid' ";
    $result2 = pg_exec($dbHandle, $sql2);
    pg_freeresult($result2);                
    print("Delete header data of 2DPAGE database    OK!<BR>\n");
    
    $sql3 = "delete from ptmig where mapid = '$mapid' ";
    $result3 = pg_exec($dbHandle, $sql3);
    pg_freeresult($result3);                
    print("Delete spot data of 2DPAGE database    OK!<BR>\n");

  pg_close($dbHandle);
  
  
  $conn = pg_connect("host=localhost port=5432 dbname=proteomedb");
  if ($conn == 0) {
    print("cannot connect <BR>\n");
    exit;
  }

  $result = pg_exec($conn ,"begin");
  if ($result == 0) {
    print("SQL:\"$conn\"can not exec");
    pg_close($dbHandle);
    exit;
  }

echo "gel_oid:" . $gel_oid ;  
  if ($gel_oid != 0){
    $result = pg_lo_unlink($conn ,$gel_oid);
      if ($result == FALSE) {
        pg_close($conn);
        print("can not unlink <BR>\n");
        exit;
      }
      print(" delete gel image!<BR>\n");
    }

  echo "gelicon_oid:" . $gelicon_oid ;  
  if ($gelicon_oid != 0){
    $result = pg_lo_unlink($conn ,$gelicon_oid);
      if ($result == FALSE) {
        pg_close($conn);
        print("can not unlink <BR>\n");
        exit;
      }
      print(" delete gel icon !<BR>\n");
    }
  pg_query($conn,"COMMIT");
  pg_close($conn);
  
  print("Unlink of gelimage and gelicon OK !<BR>\n");
  print("<TABLE BORDER=\"3\"><TR><TD >\n");
  print("<a href=\"mapall.php\" > 2DPAGE map list </a></TD></TR>\n");
  print("</TABLE>\n");
  print("</HTML>\n");
?>
