# Supplementary material for: Development of an open source laboratory information management system for 2-D gel electrophoresis-based proteomics workflow
Source: BMC Bioinformatics. 2006 Oct 4;7:430. doi: 10.1186/1471-2105-7-430 (PMC1599757; doi:10.1186/1471-2105-7-430)
Supplement: Additional File 1 — Our program of LIMS. The file is a compressed file that includes all PHP scripts, sql and html files of our LIMS. Please install Apache revision 1.3.34 or later, PostgreSQL revision 7.4.3 or later, PHP revision 4.3.7 or later and GD library revision 2.0.27 or later in advance of setting up the LIMS. The LIMS is licensed under GNU Lesser General Public License. Please set up as follows. tar zxvf LIPAGE_0.88.tar.gz. mv LIMS/usr/local/apache/htdocs. Please read/usr/local/apache/htdocs/LIMS/README. [file 1471-2105-7-430-S1.gz › LIMS/methlimupdate.php]

<?php
    $dbHandle = pg_connect("host=localhost port=5432 dbname=proteomedb");
  if ($dbHandle == 0) {
    print("cannot connect <BR>\n");
    exit;
  }
     $sql8 = "select username, password, affiliation, Note "
          ."from limsuser where username = '$username'  and  password = '$password' ";
  
      $result8 = pg_exec($dbHandle, $sql8);     // 
      if ($result8 == FALSE) {                 // 
      print("\"$sql8\"can not exec postgreSQL db");
      exit;                                 // 
      }
      $resultNumRows8 = pg_numrows($result8);   // 
   if($resultNumRows8 <= 0){ print("<HTML><center>User Password is incorrect !<BR></center></HTML>");  exit; }
  
     $sql = "select mapid, date, sampleform, samplename ,species ,race ,sex ,age ,disease ,tissue, "
     ."linestrain ,invitro ,subcellular, proteincon ,buffer ,homogenization ,centrifugation ,"
     ."proteintr ,iefgel ,iefbuffer ,sampleapp ,iefpowersup ,alkylation, pagegel, pagebuffer ,"
     ."pagepowersup ,proteinstain ,imageanalys ,spotcut ,ingeldigestion ,ziptip, ms, mapurl,mapimage"
     ." from proteomeheader "
     ."where mapid = '$mapid' ";

  $result = pg_exec($dbHandle, $sql);
  if ($result == 0) {
    print("SQL:\"$sql\"can not exec");
    pg_close($dbHandle);
    exit;
  }
  $resultNumRows = pg_numrows($result);
  if($resultNumRows > 0){
     $rowCount = 0;     
    $data = pg_fetch_object($result, $rowCount);   

       $upmapid         = $data->mapid ;
       $update          = $data->date ;
       $upsampleform    = $data->sampleform ;
       $upsamplename    = $data->samplename ;
       $upspecies       = $data->species ;
       $uprace          = $data->race ;
       $upsex           = $data->sex ;
       $upage           = $data->age ;
       $updisease       = $data->disease ;
       $uptissue        = $data->tissue ;
       $uplinestrain    = $data->linestrain ;
       $upinvitro       = $data->invitro ;
       $upsubcellular   = $data->subcellular ;
       $upproteincon    = $data->proteincon ;
       $upbuffer        = $data->buffer ;
       $uphomogenization = $data->homogenization ;
       $upcentrifugation = $data->centrifugation ;
       $upproteintr      = $data->proteintr ;
       $upiefgel         = $data->iefgel ;
       $upiefbuffer      = $data->iefbuffer ;
       $upsampleapp      = $data->sampleapp ;
       $upiefpowersup    = $data->iefpowersup ;
       $upalkylation     = $data->alkylation ;
       $uppagegel        = $data->pagegel ;
       $uppagebuffer     = $data->pagebuffer ;
       $uppagepowersup   = $data->pagepowersup ;
       $upproteinstain   = $data->proteinstain ;
       $upimageanalys    = $data->imageanalys ;
       $upspotcut        = $data->spotcut ;
       $upingeldigestion = $data->ingeldigestion ;
       $upziptip         = $data->ziptip ;
       $upms             = $data->ms ;
       $upmapurl         = $data->mapurl ; 
       $upmapimage       = $data->mapimage ;         

    }

 $sql2 = "select mapid, husername, hdate, hnote from headlim "
        ."where mapid = '$mapid' and husername = '$username' ";

  $result2 = pg_exec($dbHandle, $sql2);
  if ($result2 == 0) {
    print("SQL2:\"$sql2\"can not exec");
    pg_close($dbHandle);
    exit;
  }
  $resultNumRows2 = pg_numrows($result2);
  if($resultNumRows2 > 0){
     $rowCount2 = 0;     

    $data2 = pg_fetch_object($result2, $rowCount2);   
      $uphusername   = $data2->husername;
      $uphdate       = $data2->hdate;
      $uphnote       = $data2->hnote;

    } else 
    { print("illigal password");
      exit; }
    

   $sql3 = "select metid, metusername, metpassword, metname, buffer, homogenization,"
        ."centrifugation, proteintr, iefgel, iefbuffer, sampleapp, iefpowersup, "
        ."alkylation, pagegel, pagebuffer, pagepowersup, metdate, metnote from method "
        ."where metid = '$metid' ";
        

        
  $result3 = pg_exec($dbHandle, $sql3);
  if ($result3 == 0) {
    print("SQL3:\"$sql3\"can not exec");
    pg_close($dbHandle);
    exit;}
  $resultNumRows3 = pg_numrows($result3);
  if($resultNumRows3 > 0){

       $rowCount3 = 0 ;
     $data3 = pg_fetch_object($result3, $rowCount3);   
     $upmetid          = $data3->metid            ;
     $upmetusername    = $data3->metusername      ;
     $upmetpassword    = $data3->metpassword      ;
     $upmetname        = $data3->metname          ;
     $upbuffer         = $data3->buffer           ;
     $uphomogenization = $data3->homogenization   ;
     $upcentrifugation = $data3->centrifugation   ;
     $upproteintr      = $data3->proteintr        ;
     $upiefgel         = $data3->iefgel           ;
     $upiefbuffer      = $data3->iefbuffer        ;
     $upsampleapp      = $data3->sampleapp        ;
     $upiefpowersup    = $data3->iefpowersup      ;
     $upalkylation     = $data3->alkylation       ;
     $uppagegel        = $data3->pagegel          ;
     $uppagebuffer     = $data3->pagebuffer       ;
     $uppagepowersup   = $data3->pagepowersup     ;
     $upmetdate        = $data3->metdate          ;
     $upmetnote        = $data3->metnote          ;
      
    }
    
 print("<HTML>\n"); 
 print("<HEAD>\n"); 
 print("<TITLE>Update 2DPAGE Map Data of ".$mapid."</TITLE>\n"); 
 print("</HEAD>\n"); 
 print("<BODY>\n"); 
 print("<H2><CENTER>Update 2DPAGE Map Data of ".$mapid."</H2></CENTER>");
 print("<CENTER><TABLE><TR><TD width=\"80\"></TD><TD>\n"); 
 print("<A HREF=\"metmaplogin.php?mapid=$mapid&username=$username&metid=$metid\"> [ Back to login for 2DPAGE map (the insert of gel method data) ]</A></TD></TR></TABLE></CENTER>");
  print("<HR>");
 
  print("<CENTER>");
     print("<FORM ACTION=\"hlimup.php\" METHOD=\"get\">\n");
 print("<TABLE BORDER=\"3\">\n"); 
 print("<TR><TD>Map ID     </TD><TD><INPUT TYPE=\"text\" SIZE=\"16\"  MAXLENGTH=\"30\"  NAME=\"mapid\" VALUE=\"$upmapid\" ></TD></TR>\n");
 print("<TR><TD>Username   </TD><TD><INPUT TYPE=\"text\" SIZE=\"30\"  MAXLENGTH=\"30\"  NAME=\"husername\" VALUE=\"$uphusername\" ></TD></TR>\n");
 print("<TR><TD>Date       </TD><TD><INPUT TYPE=\"text\" SIZE=\"30\"  MAXLENGTH=\"30\"  NAME=\"hdate\" VALUE=\"$uphdate\"     ></TD></TR>\n");
 print("<TR><TD >Map Note       </TD><TD>\n");
 print("<textarea rows=\"6\" cols=\"70\" NAME=\"hnote\"  wrap=\"soft\">$uphnote</textarea></TD></TR>\n");
 print("</TABLE>\n"); 

 print("<TABLE BORDER=\"3\">\n"); 
 print("<TR><TD>Map ID          </TD><TD><INPUT TYPE=\"text\" SIZE=\"16\"  MAXLENGTH=\"12\"  NAME=\"mapid\"         VALUE=\"$upmapid\"         ></TD></TR>\n");
 print("<TR><TD>date            </TD><TD><INPUT TYPE=\"text\" SIZE=\"30\"  MAXLENGTH=\"30\"  NAME=\"date\"          VALUE=\"$update\"          ></TD></TR>\n");
 print("<TR><TD>sampleform      </TD><TD><INPUT TYPE=\"text\" SIZE=\"30\"  MAXLENGTH=\"30\"  NAME=\"sampleform\"    VALUE=\"$upsampleform\"    ></TD></TR>\n");
 print("<TR><TD>samplename      </TD><TD><INPUT TYPE=\"text\" SIZE=\"30\"  MAXLENGTH=\"30\"  NAME=\"samplename\"    VALUE=\"$upsamplename\"    ></TD></TR>\n");
 print("<TR><TD>species         </TD><TD><INPUT TYPE=\"text\" SIZE=\"30\"  MAXLENGTH=\"30\"  NAME=\"species\"       VALUE=\"$upspecies\"       ></TD></TR>\n");
 print("<TR><TD>race            </TD><TD><INPUT TYPE=\"text\" SIZE=\"30\"  MAXLENGTH=\"30\"  NAME=\"race\"          VALUE=\"$uprace\"          ></TD></TR>\n");
 print("<TR><TD>sex             </TD><TD><INPUT TYPE=\"text\" SIZE=\"10\"  MAXLENGTH=\"10\"  NAME=\"sex\"           VALUE=\"$upsex\"           ></TD></TR>\n");   
 print("<TR><TD>age             </TD><TD><INPUT TYPE=\"text\" SIZE=\"20\"  MAXLENGTH=\"20\"  NAME=\"age\"           VALUE=\"$upage\"           ></TD></TR>\n");   
 print("<TR><TD>disease         </TD><TD><INPUT TYPE=\"text\" SIZE=\"20\"  MAXLENGTH=\"20\"  NAME=\"disease\"       VALUE=\"$updisease\"       ></TD></TR>\n");   
 print("<TR><TD>tissue          </TD><TD><INPUT TYPE=\"text\" SIZE=\"30\"  MAXLENGTH=\"30\"  NAME=\"tissue\"        VALUE=\"$uptissue\"        ></TD></TR>\n");   
 print("<TR><TD>linestrain      </TD><TD><INPUT TYPE=\"text\" SIZE=\"30\"  MAXLENGTH=\"30\"  NAME=\"linestrain\"    VALUE=\"$uplinestrain\"    ></TD></TR>\n");   
 print("<TR><TD>invitro         </TD><TD><INPUT TYPE=\"text\" SIZE=\"20\"  MAXLENGTH=\"20\"  NAME=\"invitro\"       VALUE=\"$upinvitro\"       ></TD></TR>\n");   
 print("<TR><TD>subcellular     </TD><TD><INPUT TYPE=\"text\" SIZE=\"20\"  MAXLENGTH=\"20\"  NAME=\"subcellular\"   VALUE=\"$upsubcellular\"   ></TD></TR>\n");   
 print("<TR><TD>proteincon      </TD><TD><INPUT TYPE=\"text\" SIZE=\"30\"  MAXLENGTH=\"30\"  NAME=\"proteincon\"    VALUE=\"$upproteincon\"    ></TD></TR>\n");   
 print("<TR><TD>buffer          </TD><TD><INPUT TYPE=\"text\" SIZE=\"80\"  MAXLENGTH=\"80\"  NAME=\"buffer\"        VALUE=\"$upbuffer\"        ></TD></TR>\n");   
 print("<TR><TD>homogenization  </TD><TD><INPUT TYPE=\"text\" SIZE=\"20\"  MAXLENGTH=\"20\"  NAME=\"homogenization\"VALUE=\"$uphomogenization\"></TD></TR>\n");   
 print("<TR><TD>centrifugation  </TD><TD><INPUT TYPE=\"text\" SIZE=\"30\"  MAXLENGTH=\"30\"  NAME=\"centrifugation\"VALUE=\"$upcentrifugation\"></TD></TR>\n");   
 print("<TR><TD>proteintr       </TD><TD><INPUT TYPE=\"text\" SIZE=\"20\"  MAXLENGTH=\"20\"  NAME=\"proteintr\"     VALUE=\"$upproteintr\"     ></TD></TR>\n");  
 print("<TR><TD>iefgel          </TD><TD><INPUT TYPE=\"text\" SIZE=\"60\"  MAXLENGTH=\"50\"  NAME=\"iefgel\"        VALUE=\"$upiefgel\"        ></TD></TR>\n");   
 print("<TR><TD>iefbuffer       </TD><TD><INPUT TYPE=\"text\" SIZE=\"90\"  MAXLENGTH=\"80\"  NAME=\"iefbuffer\"     VALUE=\"$upiefbuffer\"     ></TD></TR>\n");   
 print("<TR><TD>sampleapp       </TD><TD><INPUT TYPE=\"text\" SIZE=\"60\"  MAXLENGTH=\"50\"  NAME=\"sampleapp\"     VALUE=\"$upsampleapp\"     ></TD></TR>\n");   
 print("<TR><TD >iefpowersup    </TD><TD>\n");
 print("<textarea rows=\"4\" cols=\"70\" NAME=\"iefpowersup\" wrap=\"soft\">$upiefpowersup</textarea></TD></TR>\n");
 print("<TR><TD>alkylation      </TD><TD><INPUT TYPE=\"text\" SIZE=\"60\"  MAXLENGTH=\"50\"  NAME=\"alkylation\"    VALUE=\"$upalkylation\"    ></TD></TR>\n");   
 print("<TR><TD>pagegel         </TD><TD><INPUT TYPE=\"text\" SIZE=\"90\"  MAXLENGTH=\"80\"  NAME=\"pagegel\"       VALUE=\"$uppagegel\"       ></TD></TR>\n");   
 print("<TR><TD>pagebuffer      </TD><TD><INPUT TYPE=\"text\" SIZE=\"80\"  MAXLENGTH=\"70\"  NAME=\"pagebuffer\"    VALUE=\"$uppagebuffer\"    ></TD></TR>\n");   
 print("<TR><TD>pagepowersup    </TD><TD><INPUT TYPE=\"text\" SIZE=\"60\"  MAXLENGTH=\"50\"  NAME=\"pagepowersup\"  VALUE=\"$uppagepowersup\"  ></TD></TR>\n");   
 print("<TR><TD>proteinstain    </TD><TD><INPUT TYPE=\"text\" SIZE=\"60\"  MAXLENGTH=\"50\"  NAME=\"proteinstain\"  VALUE=\"$upproteinstain\"  ></TD></TR>\n");   
 print("<TR><TD>imageanalys     </TD><TD><INPUT TYPE=\"text\" SIZE=\"60\"  MAXLENGTH=\"50\"  NAME=\"imageanalys\"   VALUE=\"$upimageanalys\"   ></TD></TR>\n");   
 print("<TR><TD>spotcut         </TD><TD><INPUT TYPE=\"text\" SIZE=\"60\"  MAXLENGTH=\"50\"  NAME=\"spotcut\"       VALUE=\"$upspotcut\"       ></TD></TR>\n");   
 print("<TR><TD>ingeldigestion  </TD><TD><INPUT TYPE=\"text\" SIZE=\"60\"  MAXLENGTH=\"50\"  NAME=\"ingeldigestion\"VALUE=\"$upingeldigestion\"></TD></TR>\n");   
 print("<TR><TD>ziptip          </TD><TD><INPUT TYPE=\"text\" SIZE=\"24\"  MAXLENGTH=\"20\"  NAME=\"ziptip\"        VALUE=\"$upziptip\"        ></TD></TR>\n");   
 print("<TR><TD>ms              </TD><TD><INPUT TYPE=\"text\" SIZE=\"50\"  MAXLENGTH=\"50\"  NAME=\"ms\"            VALUE=\"$upms\"            ></TD></TR>\n");   
 print("<TR><TD>mapurl          </TD><TD><INPUT TYPE=\"text\" SIZE=\"80\"  MAXLENGTH=\"80\"  NAME=\"mapurl\"        VALUE=\"$upmapurl\"        ></TD></TR>\n");  
 print("<TR><TD>mapimage        </TD><TD><INPUT TYPE=\"text\" SIZE=\"40\"  MAXLENGTH=\"30\"  NAME=\"mapimage\"      VALUE=\"$upmapimage\"      ></TD></TR>\n");  
 print("</TABLE>\n");
    print("<INPUT TYPE=\"hidden\" NAME=\"password\" VALUE=\"$password\">\n");
    print("<TR><TD COLSPAN=\"2\"><INPUT TYPE=\"submit\" VALUE=\"Update 2DPAGE map data\"></TD></TR>\n");
    print("</FORM>\n");


  print("</CENTER>");
 print("</HTML>\n"); 
 
    pg_freeresult($result); 
 ?>
