# Supplementary material for: Development of an open source laboratory information management system for 2-D gel electrophoresis-based proteomics workflow
Source: BMC Bioinformatics. 2006 Oct 4;7:430. doi: 10.1186/1471-2105-7-430 (PMC1599757; doi:10.1186/1471-2105-7-430)
Supplement: Additional File 1 — Our program of LIMS. The file is a compressed file that includes all PHP scripts, sql and html files of our LIMS. Please install Apache revision 1.3.34 or later, PostgreSQL revision 7.4.3 or later, PHP revision 4.3.7 or later and GD library revision 2.0.27 or later in advance of setting up the LIMS. The LIMS is licensed under GNU Lesser General Public License. Please set up as follows. tar zxvf LIPAGE_0.88.tar.gz. mv LIMS/usr/local/apache/htdocs. Please read/usr/local/apache/htdocs/LIMS/README. [file 1471-2105-7-430-S1.gz › LIMS/methodsearch.php]

<?php
  print("<HTML>\n");
  print("<HEAD>\n");
  print("<META HTTP-EQUIV=\"Content-Type\" CONTENT=\"text/html\; charset=euc\">\n");
  print("<TITLE>Keyword search for gel method data</TITLE>\n");
  print("</HEAD>\n");
  print("<BODY>\n");
  print("<H2><CENTER>keyword search for gel method data</H2></CENTER>\n");
  print("<CENTER><TABLE><TR><TD width=\"80\"></TD><TD>\n"); 
  print("<A HREF=\"prepsearch.htm\"> [ Back to keyword search page ]</A></TD></TR></TABLE></CENTER>");
 
  print("<HR>\n");
  if ('{$_GET["searchWord"]}'== "") {
    print("No search word<BR>\n");
    exit;
  }
  $connectDbName = "host=localhost port=5432 dbname=proteomedb";
  $dbHandle = pg_connect($connectDbName);
  if ($dbHandle == FALSE) {
    print("can not connect database<BR>\n");
    exit;
  }
  
   $sql = "select metid, metusername, metname, buffer, homogenization,"
        ."centrifugation, proteintr, iefgel, iefbuffer, sampleapp, iefpowersup,"
        ."alkylation, pagegel, pagebuffer, pagepowersup, metdate, metnote from method "
        ."where ((metname ilike '%{$_GET["searchWord"]}%') or "
        ."(buffer ilike '%{$_GET["searchWord"]}%') or"
        ."(homogenization ilike '%{$_GET["searchWord"]}%') or "
        ."(centrifugation ilike '%{$_GET["searchWord"]}%') or "
        ."(proteintr ilike '%{$_GET["searchWord"]}%') or "
        ."(iefgel ilike '%{$_GET["searchWord"]}%') or "
        ."(iefbuffer ilike '%{$_GET["searchWord"]}%') or "
        ."(alkylation ilike '%{$_GET["searchWord"]}%') or "
        ."(pagegel ilike '%{$_GET["searchWord"]}%') or "
        ."(pagebuffer ilike '%{$_GET["searchWord"]}%') or "
        ."(pagepowersup ilike '%{$_GET["searchWord"]}%')) order by metid asc" ;
   
  
  
  $result = pg_exec($dbHandle, $sql);
  if ($result == 0) {
    print("SQL:\"$sql\"can not exec");
    pg_close($dbHandle);
    exit;
  }

  $resultNumRows = pg_numrows($result);
  if($resultNumRows > 0){
   $rowCount = 0;     

   while ($rowCount < $resultNumRows) {
     $data = pg_fetch_object($result, $rowCount);   
     $upmetid          = $data->metid            ;
     $upmetusername    = $data->metusername      ;
     $upmetname        = $data->metname          ;
     $upbuffer         = $data->buffer           ;
     $uphomogenization = $data->homogenization   ;
     $upcentrifugation = $data->centrifugation   ;
     $upproteintr      = $data->proteintr        ;
     $upiefgel         = $data->iefgel           ;
     $upiefbuffer      = $data->iefbuffer        ;
     $upsampleapp      = $data->sampleapp        ;
     $upiefpowersup    = $data->iefpowersup      ;
     $upalkylation     = $data->alkylation       ;
     $uppagegel        = $data->pagegel          ;
     $uppagebuffer     = $data->pagebuffer       ;
     $uppagepowersup   = $data->pagepowersup     ;
     $upmetdate        = $data->metdate          ;
     $upmetnote        = $data->metnote          ;

    print("<center>\n"); 
    print("<FORM ACTION=\"methodlogin.php\" METHOD=\"get\">\n");
    print("<TABLE BORDER=\"3\">\n"); 
    print("<TR><TD>Method ID             </TD><TD>$upmetid           </TD></TR>\n");
    print("<TR><TD>Username              </TD><TD>$upmetusername     </TD></TR>\n");
    print("<TR><TD>Gel method name       </TD><TD>$upmetname         </TD></TR>\n");
    print("<TR><TD>Buffer                </TD><TD>$upbuffer          </TD></TR>\n");
    print("<TR><TD>Homogenization        </TD><TD>$uphomogenization  </TD></TR>\n");
    print("<TR><TD>Centrifugation        </TD><TD>$upcentrifugation  </TD></TR>\n");
    print("<TR><TD>Protein treatment     </TD><TD>$upproteintr       </TD></TR>\n");
    print("<TR><TD>Ief gel               </TD><TD>$upiefgel          </TD></TR>\n");
    print("<TR><TD>Ief buffer            </TD><TD>$upiefbuffer       </TD></TR>\n");
    print("<TR><TD>Sample application    </TD><TD>$upsampleapp       </TD></TR>\n");
    print("<TR><TD>Ief power supply      </TD><TD>$upiefpowersup     </TD></TR>\n");
    print("<TR><TD>Alkylation            </TD><TD>$upalkylation      </TD></TR>\n");
    print("<TR><TD>PAGE gel              </TD><TD>$uppagegel         </TD></TR>\n");
    print("<TR><TD>PAGE buffer           </TD><TD>$uppagebuffer      </TD></TR>\n");
    print("<TR><TD>PAGE power supply     </TD><TD>$uppagepowersup    </TD></TR>\n");
    print("<TR><TD>Date                  </TD><TD>$upmatdate         </TD></TR>\n");
    print("<TR><TD>Note                  </TD><TD>$upmatnote         </TD></TR>\n");
 
      print("<input type=\"hidden\" name=\"username\" value=$upmetusername>\n"); 
      print("<input type=\"hidden\" name=\"metid\" value=$upmetid>\n"); 
    print("<TR><TD colspan=\"2\"><INPUT TYPE=\"submit\" VALUE=\"Check or update gel method data\"></TD></TR>\n ");
    print("</TABLE>\n");
    print("</FORM>\n");
    print("</center>\n");
    $rowCount++;    

   }
  } 
  else
      { print(" No data.  Bad key term! :1<BR>");  }
           pg_freeresult($result); 
?>
