# Supplementary material for: Development of an open source laboratory information management system for 2-D gel electrophoresis-based proteomics workflow
Source: BMC Bioinformatics. 2006 Oct 4;7:430. doi: 10.1186/1471-2105-7-430 (PMC1599757; doi:10.1186/1471-2105-7-430)
Supplement: Additional File 1 — Our program of LIMS. The file is a compressed file that includes all PHP scripts, sql and html files of our LIMS. Please install Apache revision 1.3.34 or later, PostgreSQL revision 7.4.3 or later, PHP revision 4.3.7 or later and GD library revision 2.0.27 or later in advance of setting up the LIMS. The LIMS is licensed under GNU Lesser General Public License. Please set up as follows. tar zxvf LIPAGE_0.88.tar.gz. mv LIMS/usr/local/apache/htdocs. Please read/usr/local/apache/htdocs/LIMS/README. [file 1471-2105-7-430-S1.gz › LIMS/methodup.php]

<?php
      
    $dbHandle = pg_connect("host=localhost port=5432 dbname=proteomedb");
  if ($dbHandle == 0) {
    print("cannot connect <BR>\n");
    exit;
  }

    
        $sql8 = "select username, password, affiliation, Note "
          ."from limsuser where username = '$username'  and  password = '$password' ";
  
      $result8 = pg_exec($dbHandle, $sql8);     // 
      if ($result8 == FALSE) {                 // 
      print("\"$sql8\"can not exec postgreSQL db");
      exit;                                 // 
      }
      $resultNumRows8 = pg_numrows($result8);   // 
   if($resultNumRows8 <= 0){
     print("<HTML><center>User password is incorrect !</center><BR>"); 
     print("<center><TABLE border=3><TR><TD><A HREF=\"methodlogin.php?username=$username&metid=$metid\">");
     print("Back to login page</A></TD></TR></TABLE></center></HTML>\n");
     exit; }
        


   $sql = "select metid, metusername, metname, buffer, homogenization,"
        ."centrifugation, proteintr, iefgel, iefbuffer, sampleapp, iefpowersup, "
        ."alkylation, pagegel, pagebuffer, pagepowersup, metdate, metnote from method "
        ."where metid = '$metid' ";
        
  $result = pg_exec($dbHandle, $sql);
  if ($result == 0) {
    print("SQL:\"$sql\"can not exec");
    pg_close($dbHandle);
    exit;}
  $resultNumRows = pg_numrows($result);
  if($resultNumRows > 0){
  
     $rowCount = 0 ;
     $data = pg_fetch_object($result, $rowCount);   
     $upmetid          = $data->metid            ;
     $upmetusername    = $data->metusername      ;
     $upmetname        = $data->metname          ;
     $upbuffer         = $data->buffer           ;
     $uphomogenization = $data->homogenization   ;
     $upcentrifugation = $data->centrifugation   ;
     $upproteintr      = $data->proteintr        ;
     $upiefgel         = $data->iefgel           ;
     $upiefbuffer      = $data->iefbuffer        ;
     $upsampleapp      = $data->sampleapp        ;
     $upiefpowersup    = $data->iefpowersup      ;
     $upalkylation     = $data->alkylation       ;
     $uppagegel        = $data->pagegel          ;
     $uppagebuffer     = $data->pagebuffer       ;
     $uppagepowersup   = $data->pagepowersup     ;
     $upmetdate        = $data->metdate          ;
     $upmetnote        = $data->metnote          ;

 print("<HTML><HEAD><TITLE>Gel metod data of ".$metid."</TITLE>\n"); 
 print("<META HTTP-EQUIV=\"Cache-Control\" CONTENT=\"no-cache\"> \n"); 
 print("</HEAD>\n"); 
 print("<BODY>\n"); 
 print("<CENTER><b>Update or delete gel method data</b>\n"); 
      print("<TABLE><TR><TD width=\"280\"></TD><TD>\n"); 
      print("<A HREF=\"methodlogin.php?username=$username&metid=$metid\">");
      print(" [Back to login page]</A></TD></TR></TABLE><TABLE BORDER=\"3\">\n");

 print("<FORM ACTION=\"methodupend.php\" METHOD=\"get\">\n");
 print("<TR><TD width=\"40\"></TD><TD>Gel method ID (Max 12 chara)</TD><TD>\n");
 print("<INPUT TYPE=\"text\" SIZE=\"12\" MAXLENGTH=\"12\"  NAME=\"metid\"          VALUE=\"$upmetid\"></TD></TR>\n"); 
 print("<TR><TD width=\"40\"></TD><TD>User name          </TD><TD>\n");
 print("<INPUT TYPE=\"text\" SIZE=\"30\" MAXLENGTH=\"30\"  NAME=\"metusername\"    VALUE=\"$upmetusername\"></TD></TR>\n");
 print("<TR><TD width=\"40\"></TD><TD>Gel method name        </TD><TD>\n");
 print("<INPUT TYPE=\"text\" SIZE=\"30\" MAXLENGTH=\"30\"  NAME=\"metname\"        VALUE=\"$upmetname\"></TD></TR>\n");
 print("<TR><TD width=\"40\"></TD><TD>Buffer             </TD><TD>\n");
 print("<INPUT TYPE=\"text\" SIZE=\"80\" MAXLENGTH=\"80\"  NAME=\"buffer\"         VALUE=\"$upbuffer\"></TD></TR>\n"); 
 print("<TR><TD width=\"40\"></TD><TD>Homogenization     </TD><TD>\n");
 print("<INPUT TYPE=\"text\" SIZE=\"20\" MAXLENGTH=\"20\"  NAME=\"homogenization\" VALUE=\"$uphomogenization\"></TD></TR>\n");
 print("<TR><TD width=\"40\"></TD><TD>Centrifugation     </TD><TD>\n");
 print("<INPUT TYPE=\"text\" SIZE=\"30\" MAXLENGTH=\"30\"  NAME=\"centrifugation\" VALUE=\"$upcentrifugation\"></TD></TR>\n");
 print("<TR><TD width=\"40\"></TD><TD>Protein treatment  </TD><TD>\n");
 print("<INPUT TYPE=\"text\" SIZE=\"20\" MAXLENGTH=\"20\"  NAME=\"proteintr\"      VALUE=\"$upproteintr\"></TD></TR>\n");
 print("<TR><TD width=\"40\"></TD><TD>Ief gel            </TD><TD>\n");
 print("<INPUT TYPE=\"text\" SIZE=\"50\" MAXLENGTH=\"50\"  NAME=\"iefgel\"         VALUE=\"$upiefgel\"></TD></TR>\n"); 
 print("<TR><TD width=\"40\"></TD><TD>Ief buffer         </TD><TD>\n");
 print("<INPUT TYPE=\"text\" SIZE=\"80\" MAXLENGTH=\"80\"  NAME=\"iefbuffer\"      VALUE=\"$upiefbuffer\"></TD></TR>\n");
 print("<TR><TD width=\"40\"></TD><TD>Sample application </TD><TD>\n");
 print("<INPUT TYPE=\"text\" SIZE=\"50\" MAXLENGTH=\"50\"  NAME=\"sampleapp\"      VALUE=\"$upsampleapp\"></TD></TR>\n");
 print("<TR><TD width=\"40\"></TD><TD>Ief power supply   </TD><TD>\n");
 print("<textarea NAME=\"iefpowersup\" rows=\"2\" cols=\"50\"  wrap=\"soft\" >$upiefpowersup</textarea></TD></TR>\n");
 print("<TR><TD width=\"40\"></TD><TD>Alkylation         </TD><TD>\n");
 print("<INPUT TYPE=\"text\" SIZE=\"50\" MAXLENGTH=\"50\"  NAME=\"alkylation\"     VALUE=\"$upalkylation\"></TD></TR>\n");
 print("<TR><TD width=\"40\"></TD><TD>PAGE gel </TD><TD>\n");
 print("<INPUT TYPE=\"text\" SIZE=\"80\" MAXLENGTH=\"80\"  NAME=\"pagegel\"         VALUE=\"$uppagegel\"></TD></TR>\n");
 print("<TR><TD width=\"40\"></TD><TD>PAGE buffer        </TD><TD>\n");
 print("<INPUT TYPE=\"text\" SIZE=\"70\" MAXLENGTH=\"70\"  NAME=\"pagebuffer\" VALUE=\"$uppagebuffer\"></TD></TR>\n"); 
 print("<TR><TD width=\"40\"></TD><TD>PAGE power supply  </TD><TD>\n");
 print("<INPUT TYPE=\"text\" SIZE=\"50\" MAXLENGTH=\"50\"  NAME=\"pagepowersup\" VALUE=\"$uppagepowersup\"></TD></TR>\n");
 print("<TR><TD width=\"40\"></TD><TD>Date               </TD><TD>\n");
 print("<INPUT TYPE=\"text\" SIZE=\"12\" MAXLENGTH=\"12\"  NAME=\"metdate\"    VALUE=\"$upmetdate\"></TD></TR>\n");
 print("<TR><TD width=\"40\"></TD><TD>Note      </TD><TD>\n");
 print("<textarea NAME=\"metnote\" rows=\"2\" cols=\"50\"  wrap=\"soft\" >" . $upmetnote . "</textarea></TD></TR>\n");
      print("<input type=\"hidden\" name=\"username\" value=$username>\n"); 
      print("<input type=\"hidden\" name=\"password\" value=$password>\n"); 
 print("<TR><TD colspan=\"3\" align=\"center\"><INPUT TYPE=\"submit\" VALUE=\"Update gel method data\"></TD></TR>\n");
 print("</FORM>\n");
 print("<FORM ACTION=\"metmapall.php\" METHOD=\"get\">\n");
     print("<input type=\"hidden\" name=\"metid\" value=$metid>\n"); 
     print("<TR><TD colspan=\"2\" align=\"right\"><INPUT TYPE=\"submit\" VALUE=\"Insert in 2DPAGE map data \"></TD></TR>\n");
 print("</FORM>\n");

 print("<FORM ACTION=\"metdelchk.php\" METHOD=\"get\">\n");
      print("<input type=\"hidden\" name=\"metid\" value=\"$metid\">\n"); 
      print("<input type=\"hidden\" name=\"username\" value=$username>\n"); 
      print("<input type=\"hidden\" name=\"password\" value=$password>\n"); 
     print("<TR><TD colspan=\"3\" align=\"right\"><INPUT TYPE=\"submit\" VALUE=\"Delete gel method data \"></TD></TR>\n");
    print("</FORM>\n");
    print("</TABLE></CENTER></BODY></HTML>\n");
    pg_free_result($result); 
    exit;

  }
  else { 
      pg_free_result($result); 
      
 print("<FORM ACTION=\"methodaddend.php\" METHOD=\"get\">\n");
 print("<HTML>\n"); 
 print("<HEAD>\n"); 
 print("<TITLE>Add gel method data of ".$metid."</TITLE>\n"); 
 print("</HEAD>\n"); 
 print("<BODY>\n"); 
 print("<H2><CENTER>Add gel method data of ".$metid."</H2>");
   print("<CENTER><TABLE><TR><TD width=\"80\"></TD><TD>\n"); 
   print("<A HREF=\"prepmain.htm\"> [ Back to protocol main page ]</A></TD></TR></TABLE></CENTER>");
 print("<HR>");
 print("<CENTER><TABLE BORDER=\"3\">\n"); 
 print("<TR><TD>Gel method ID (Max 12 chara)</TD><TD>\n");
 print("<INPUT TYPE=\"text\" SIZE=\"12\" MAXLENGTH=\"12\"  NAME=\"metid\"          VALUE=\"$metid\"></TD></TR>\n"); 
 print("<TR><TD>User name          </TD><TD>\n");
 print("<INPUT TYPE=\"text\" SIZE=\"30\" MAXLENGTH=\"30\"  NAME=\"metusername\"    VALUE=\"$username\"></TD></TR>\n");
 print("<TR><TD>Gel method name        </TD><TD>\n");
 print("<INPUT TYPE=\"text\" SIZE=\"30\" MAXLENGTH=\"30\"  NAME=\"metname\"        VALUE=\"$metname\"></TD></TR>\n");
 print("<TR><TD>Buffer             </TD><TD>\n");
 print("<INPUT TYPE=\"text\" SIZE=\"80\" MAXLENGTH=\"80\"  NAME=\"buffer\"         VALUE=\"$buffer\"></TD></TR>\n"); 
 print("<TR><TD>Homogenization     </TD><TD>\n");
 print("<INPUT TYPE=\"text\" SIZE=\"20\" MAXLENGTH=\"20\"  NAME=\"homogenization\" VALUE=\"$homogenization\"></TD></TR>\n");
 print("<TR><TD>Centrifugation     </TD><TD>\n");
 print("<INPUT TYPE=\"text\" SIZE=\"30\" MAXLENGTH=\"30\"  NAME=\"centrifugation\" VALUE=\"$centrifugation\"></TD></TR>\n");
 print("<TR><TD>Protein treatment  </TD><TD>\n");
 print("<INPUT TYPE=\"text\" SIZE=\"20\" MAXLENGTH=\"20\"  NAME=\"proteintr\"      VALUE=\"$proteintr\"></TD></TR>\n");
 print("<TR><TD>Ief gel            </TD><TD>\n");
 print("<INPUT TYPE=\"text\" SIZE=\"50\" MAXLENGTH=\"50\"  NAME=\"iefgel\"         VALUE=\"$iefgel\"></TD></TR>\n"); 
 print("<TR><TD>Ief buffer         </TD><TD>\n");
 print("<INPUT TYPE=\"text\" SIZE=\"80\" MAXLENGTH=\"80\"  NAME=\"iefbuffer\"      VALUE=\"$iefbuffer\"></TD></TR>\n");
 print("<TR><TD>Sample application </TD><TD>\n");
 print("<INPUT TYPE=\"text\" SIZE=\"50\" MAXLENGTH=\"50\"  NAME=\"sampleapp\"      VALUE=\"$sampleapp\"></TD></TR>\n");
 print("<TR><TD>Ief power supply   </TD><TD>\n");
 print("<textarea NAME=\"iefpowersup\" rows=\"2\" cols=\"50\"  wrap=\"soft\" >$iefpowersup</textarea></TD></TR>\n");
 print("<TR><TD>Alkylation         </TD><TD>\n");
 print("<INPUT TYPE=\"text\" SIZE=\"50\" MAXLENGTH=\"50\"  NAME=\"alkylation\"     VALUE=\"$alkylation\"></TD></TR>\n");
 print("<TR><TD>PAGE gel </TD><TD>\n");
 print("<INPUT TYPE=\"text\" SIZE=\"80\" MAXLENGTH=\"80\"  NAME=\"pagegel\"         VALUE=\"$pagegel\"></TD></TR>\n");
 print("<TR><TD>PAGE buffer        </TD><TD>\n");
 print("<INPUT TYPE=\"text\" SIZE=\"70\" MAXLENGTH=\"70\"  NAME=\"pagebuffer\" VALUE=\"$pagebuffer\"></TD></TR>\n"); 
 print("<TR><TD>PAGE power supply  </TD><TD>\n");
 print("<INPUT TYPE=\"text\" SIZE=\"50\" MAXLENGTH=\"50\"  NAME=\"pagepowersup\" VALUE=\"$pagepowersup\"></TD></TR>\n");
 print("<TR><TD>Date               </TD><TD>\n");
       $datestamp = date("Y/n/j");
 print("<INPUT TYPE=\"text\" SIZE=\"12\" MAXLENGTH=\"12\"  NAME=\"metdate\"    VALUE=\"$datestamp\"></TD></TR>\n");
 print("<TR><TD>Note      </TD><TD>\n");
 print("<textarea NAME=\"metnote\" rows=\"2\" cols=\"50\"  wrap=\"soft\" >$metnote</textarea></TD></TR>\n");
 
 print("<TR><TD  align=\"center\"><INPUT TYPE=\"submit\" VALUE=\"Add gel method data\"></TD> " 
         . "<TD  align=\"center\"><INPUT TYPE=\"reset\" VALUE=\"Clear\"></TD></TR>\n");
 print("</FORM></TABLE></CENTER></BODY>\n");   
 print("</HTML>\n"); 
 
   }
  ?>
