# Supplementary material for: Development of an open source laboratory information management system for 2-D gel electrophoresis-based proteomics workflow
Source: BMC Bioinformatics. 2006 Oct 4;7:430. doi: 10.1186/1471-2105-7-430 (PMC1599757; doi:10.1186/1471-2105-7-430)
Supplement: Additional File 1 — Our program of LIMS. The file is a compressed file that includes all PHP scripts, sql and html files of our LIMS. Please install Apache revision 1.3.34 or later, PostgreSQL revision 7.4.3 or later, PHP revision 4.3.7 or later and GD library revision 2.0.27 or later in advance of setting up the LIMS. The LIMS is licensed under GNU Lesser General Public License. Please set up as follows. tar zxvf LIPAGE_0.88.tar.gz. mv LIMS/usr/local/apache/htdocs. Please read/usr/local/apache/htdocs/LIMS/README. [file 1471-2105-7-430-S1.gz › LIMS/plateholesearch.php]

<?php
  print("<HTML>\n");
  print("<HEAD>\n");
  print("<META HTTP-EQUIV=\"Content-Type\" CONTENT=\"text/html\; charset=euc\">\n");
  print("<TITLE>Well data of MS plate by keyword search</TITLE>\n");
  print("</HEAD>\n");
  print("<BODY>\n");
  print("<H2><CENTER>Well data of MS plate by keyword search </H2></CENTER>\n");
  print("<CENTER><TABLE><TR><TD width=\"80\"></TD><TD>\n"); 
  print("<A HREF=\"limssearch.htm\"> [ Back to keyword search page ]</A></TD></TR></TABLE></CENTER>");
 
  print("<HR>\n");
  if ('{$_GET["searchWord"]}'== "") {
    print("No search word<BR>\n");
    exit;
  }
  $connectDbName = "host=localhost port=5432 dbname=proteomedb";
  $dbHandle = pg_connect($connectDbName);
  if ($dbHandle == FALSE) {
    print("can not connect database<BR>\n");
    exit;
  }
  
  
    $sql = "select plateid, holeid, holex, holey, holew, hdate, note"
    ." from platehole  where ((plateid ilike '%{$_GET["searchWord"]}%') or (HOLEID ilike '%{$_GET["searchWord"]}%')"
          ."or (note ilike '%{$_GET["searchWord"]}%'))"
          ."order by plateid ,holeid asc" ;

  $result = pg_exec($dbHandle, $sql);
  if ($result == 0) {
    print("SQL:\"$sql\"can not exec");
    pg_close($dbHandle);
    exit;
  }

  $resultNumRows = pg_numrows($result);
  if($resultNumRows > 0){
   $rowCount = 0;     

   while ($rowCount < $resultNumRows) {
     $data = pg_fetch_object($result, $rowCount);   
     $upplateid       = $data->plateid ;  
     $upholeid        = $data->holeid;
     $upholex          = $data->holex;
     $upholey          = $data->holey;
     $upholew          = $data->holew;
     $uphdate          = $data->hdate ;
     $upnote           = $data->note ;

    print("<center>\n"); 
    print("<FORM ACTION=\"plateuplogin.php\" METHOD=\"get\">\n");
    print("<TABLE BORDER=\"3\">\n"); 
    print("<TR><TH>MS plate ID         </TH><TD>$upplateid</TD></TR>\n");
    print("<TR><TD>Well ID          </TD><TD>$upholeid</TD></TR>\n");
    print("<TR><TD>Date             </TD><TD>$uphdate</TD></TR>\n");
    print("<TR><TD>Note             </TD><TD>$upnote</TD></TR>\n");

    print("<input type=\"hidden\" name=\"plateid\" value=\"$upplateid\">\n"); 
    print("<input type=\"hidden\" name=\"holeid\"  value=\"$upholeid\">\n"); 
    print("<INPUT TYPE=\"hidden\" NAME=\"searchWord\" VALUE=\"$searchWord\">\n");
    print("<INPUT TYPE=\"hidden\" NAME=\"point_x\" VALUE=\"$upholex\">\n");
    print("<INPUT TYPE=\"hidden\" NAME=\"point_y\" VALUE=\"$upholey\">\n");
    print("<INPUT TYPE=\"hidden\" NAME=\"width\" VALUE=\"$upholew\">\n");
    print("<TR><TD colspan=\"2\"><INPUT TYPE=\"submit\" VALUE=\"Update or delete MS plate well data\"></TD></TR>\n ");
    print("</TABLE>\n");
    print("</FORM>\n");
    print("</center>\n");
    $rowCount++;    

   }
  } 
  
  else {  
  
      $sql2 = "select gelid, gelspotid, dplateid, dholeid, plateid, holeid, mapid, spotid "
           ."from limslink where ((DHOLEID ilike '%{$_GET["searchWord"]}%') or "
           ." (GELSPOTID ilike '%{$_GET["searchWord"]}%'))";

    $result2 = pg_exec($dbHandle, $sql2);     // 
    if ($result2 == FALSE) {                 // 
      print("\"$sql2\"can not exec postgreSQL db");
      exit;                                 // 
    }
    $resultNumRows2 = pg_numrows($result2);   // 
 
   if($resultNumRows2 > 0){ 
   $rowCount2 = 0;     

   while ($rowCount2 < $resultNumRows2) {
    $data2 = pg_fetch_object($result2, $rowCount2);   
    $upplateid    = $data2->plateid   ;
    $upholeid     = $data2->holeid ;
    $updplateid   = $data2->dplateid   ;
    $updholeid    = $data2->dholeid ;
    $upgelspotid  = $data2->gelspotid ;
    $upgelid      = $data2->gelid ;
     

//     print("updplateid:  ".$updplateid."<BR>\n"); 
//     print("updholeid:  ".$updholeid."<BR>\n"); 
     
      if ($data2->plateid  =! '' and  $data2->holeid  =! '')
      {    
 //     print("upplateid:  ".$upplateid."<BR>\n"); 
 // /   print("upholeid:  ".$upholeid."<BR>\n"); 
          $sql3 = "select plateid, holeid, holex, holey, holew, hdate, note"
    ." from platehole where plateid='$upplateid' and holeid='$upholeid'";
    
    
   $result3 = pg_exec($dbHandle, $sql3);
  if ($result3 == 0) {
    print("SQL3:\"$sql3\"can not exec");
    pg_close($dbHandle3);
    exit;
  }
//     print("upplateid:  ".$upplateid."<BR>\n"); 
//     print("upholeid:  ".$upholeid."<BR>\n"); 
     $resultNumRows3 = pg_numrows($result3);
  if($resultNumRows3 > 0){
   $rowCount3 = 0;     
   
//   print("upgelid3:  ".$upgelid."<BR>\n"); 
     while ($rowCount3 < $resultNumRows3) {
     $data3 = pg_fetch_object($result3, $rowCount3);   
     $upplateid       = $data3->plateid ;  
     $upholeid        = $data3->holeid ;
     $upholex         = $data3->holex;
     $upholey         = $data3->holey;
     $upholew         = $data3->holew;
     $uphdate         = $data3->hdate ;  
     $upnote          = $data3->note ;

    print("<center>\n"); 
    print("<FORM ACTION=\"plateuplogin.php\" METHOD=\"get\">\n");
    print("<TABLE BORDER=\"3\">\n"); 
    print("<TR><TH>MS plate ID         </TH><TD>$upplateid</TD></TR>\n");
    print("<TR><TD>Well ID          </TD><TD>$upholeid</TD></TR>\n");
    print("<TR><TD>Date             </TD><TD>$uphdate</TD></TR>\n");
    print("<TR><TD>Note             </TD><TD>$upnote</TD></TR>\n");

     print("<input type=\"hidden\" name=\"plateid\" value=\"$upplateid\">\n"); 
     print("<input type=\"hidden\" name=\"holeid\"  value=\"$upholeid\">\n"); 
     print("<INPUT TYPE=\"hidden\" NAME=\"searchWord\" VALUE=\"$searchWord\">\n");
     print("<INPUT TYPE=\"hidden\" NAME=\"point_x\" VALUE=\"$upholex\">\n");
     print("<INPUT TYPE=\"hidden\" NAME=\"point_y\" VALUE=\"$upholey\">\n");
     print("<INPUT TYPE=\"hidden\" NAME=\"width\" VALUE=\"$upholew\">\n");
     print("<TR><TD colspan=\"2\"><INPUT TYPE=\"submit\" VALUE=\"Update or delete MS plate well data\"></TD></TR>\n ");
     print("</TABLE>\n");
     print("</FORM>\n");
     print("</center>\n");
     $rowCount3++;    
     }

       } 

    }else
      { print(" No data.  Bad key term! :1<BR>");
       pg_freeresult($result); 
       pg_freeresult($result2); 
        exit; }
         $rowCount2++;   
     }
   }else
      { print(" No data.  Bad key term! :1<BR>");
       pg_freeresult($result); 
       pg_freeresult($result2); 
        exit; }
  }
    
?>
