# Supplementary material for: Development of an open source laboratory information management system for 2-D gel electrophoresis-based proteomics workflow
Source: BMC Bioinformatics. 2006 Oct 4;7:430. doi: 10.1186/1471-2105-7-430 (PMC1599757; doi:10.1186/1471-2105-7-430)
Supplement: Additional File 1 — Our program of LIMS. The file is a compressed file that includes all PHP scripts, sql and html files of our LIMS. Please install Apache revision 1.3.34 or later, PostgreSQL revision 7.4.3 or later, PHP revision 4.3.7 or later and GD library revision 2.0.27 or later in advance of setting up the LIMS. The LIMS is licensed under GNU Lesser General Public License. Please set up as follows. tar zxvf LIPAGE_0.88.tar.gz. mv LIMS/usr/local/apache/htdocs. Please read/usr/local/apache/htdocs/LIMS/README. [file 1471-2105-7-430-S1.gz › LIMS/searchloginup.php]

<?php
  print("<HTML>\n");
  print("<HEAD>\n");
  print("<META HTTP-EQUIV=\"Content-Type\" CONTENT=\"text/html\; charset=euc\">\n");
  print("<TITLE>Update oe delete the spot data of 2DPAGE map </TITLE>\n");
  print("</HEAD>\n");
  print("<BODY>\n");
  print("<H2><CENTER>Update or delete the spot data of 2DPAGE map</H2></CENTER>\n");
  print("<HR>\n");
  
    $dbHandle = pg_connect("host=localhost port=5432 dbname=proteomedb");
  if ($dbHandle == 0) {
    exit;
  }
  
     $sql8 = "select username, password, affiliation, Note "
          ."from limsuser where username = '$username'  and  password = '$password' ";
  
      $result8 = pg_exec($dbHandle, $sql8);     // 
      if ($result8 == FALSE) {                 // 
      print("\"$sql8\"can not exec postgreSQL db");
      exit;                                 // 
      }
      $resultNumRows8 = pg_numrows($result8);   // 
   if($resultNumRows8 <= 0){ print("<HTML><center>User Password is incorrect !<BR></center></HTML>");  exit; }
  
  
     $sql2 = "select mapid, husername from headlim "
    ." where mapid ='$mapid' and husername='$username' " ;
          
 
  $result2 = pg_exec($dbHandle, $sql2);
  if ($result2 == 0) {
    print("SQL2:\"$sql2\"can not exec");
    pg_close($dbHandle);
    exit;
  }
  $resultNumRows2 = pg_numrows($result2);
  if($resultNumRows2 > 0){
            
  $sql = "select MAPID, SPOTID, PRNAME, MOLECULARMASS, THMOLECULARMASS, ISOPOINT, THISOPOINT,"
  ."  IXSPOT, IYSPOT, IWSPOT,STATE1, PREXPRESSION1, STATE2, PREXPRESSION2, ENZYME, PEPTIDEMASS,"
  ."SWISSPROTID, SWISSPROTURL, EMBLID, EMBLURL, PATHOLOGICALOB from PTMIG where MAPID = '$mapid' "
  ."and spotid='$spotid'";
  

       $result = pg_exec($dbHandle, $sql);
       if ($result == 0) {
        print("SQL:\"$sql\"can not exec");
        pg_close($dbHandle);
       exit;
        }

       $resultNumRows = pg_numrows($result);
       if($resultNumRows > 0){
       $rowCount = 0;     

       while ($rowCount < $resultNumRows) {
         $data = pg_fetch_object($result, $rowCount);   
              $upmapid           = $data->mapid ;  
     $upspotid          = $data->spotid;
     $upprname          = $data->prname;
     $upmolecularmass   = $data->molecularmass;
     $upthmolecularmass = $data->thmolecularmass;
     $upisopoint        = $data->isopoint;
     $upthisopoint      = $data->thisopoint;
     $upixspot          = $data->ixspot;
     $upiyspot          = $data->iyspot;
     $upiwspot          = $data->iwspot;
     
     $upstate1			=$data->state1 ;
     $upprexpression1	=$data->prexpression1 ;
     $upstate2			=$data->state2 ;
     $upprexpression2	=$data->prexpression2 ;
     $upenzyme			=$data->enzyme;
     $uppeptidemass		=$data->peptidemass ;
     $upswissprotid		=$data->swissprotid ;
     $upswissproturl		=$data->swissproturl ;
     $upemblid			=$data->emblid ;
     $upemblurl			=$data->emblurl ;
     $uppathologicalob	=$data->pathologicalob ;
         
      print("<FORM ACTION=\"mapspotup.php\" METHOD=\"get\">\n");
    print("<CENTER><TABLE BORDER=\"3\">\n"); 
 print("<TR><TD>Map name          </TD><TD>\n");
 print("<INPUT TYPE=\"text\" SIZE=\"12\" MAXLENGTH=\"12\" NAME=\"mapname\"  VALUE=\"$upmapid\"></TD></TR>\n"); 
 print("<TR><TD>Spot number       </TD><TD>\n");
 print("<INPUT TYPE=\"text\" SIZE=\"12\" MAXLENGTH=\"12\" NAME=\"spotname\" VALUE=\"$upspotid\"></TD></TR>\n");
 print("<TR><TD>Plate ID          </TD><TD>\n");
 print("<INPUT TYPE=\"text\" SIZE=\"12\" MAXLENGTH=\"12\" NAME=\"plateid\"  VALUE=\"$upplateid\"></TD></TR>\n"); 
 print("<TR><TD>Well  ID          </TD><TD>\n");
 print("<INPUT TYPE=\"text\" SIZE=\"12\" MAXLENGTH=\"12\" NAME=\"holeid\" VALUE=\"$upholeid\"></TD></TR>\n");
 print("<TR><TD>Protein name      </TD><TD>\n");
 print("<INPUT TYPE=\"text\" SIZE=\"90\" MAXLENGTH=\"90\" NAME=\"prname\" VALUE=\"$upprname\"></TD></TR>\n");
 print("<TR><TD>Mol. mass         </TD><TD>\n");
 print("<INPUT TYPE=\"text\" SIZE=\"16\" MAXLENGTH=\"16\" NAME=\"molecularmass\" VALUE=\"$upmolecularmass\"></TD></TR>\n");
 print("<TR><TD>Theoretical mol. mass</TD><TD>\n");
 print("<INPUT TYPE=\"text\" SIZE=\"16\" MAXLENGTH=\"16\" NAME=\"thmolecularmass\" VALUE=\"$upthmolecularmass\"></TD></TR>\n");
 print("<TR><TD>pI                </TD><TD>\n");
 print("<INPUT TYPE=\"text\" SIZE=\"10\" MAXLENGTH=\"10\" NAME=\"isopoint\" VALUE=\"$upisopoint\"></TD></TR>\n");
 print("<TR><TD>Theoretical pI    </TD><TD>\n");
 print("<INPUT TYPE=\"text\" SIZE=\"10\" MAXLENGTH=\"10\" NAME=\"thisopoint\" VALUE=\"$upthisopoint\"></TD></TR>\n");
 print("<TR><TD>Spot x pos        </TD><TD>\n");
 print("<INPUT TYPE=\"text\" SIZE=\"16\" MAXLENGTH=\"8\" NAME=\"ixspot\" VALUE=\"$upixspot\"></TD></TR>\n");
 print("<TR><TD>Spot y pos        </TD><TD>\n");
 print("<INPUT TYPE=\"text\" SIZE=\"10\" MAXLENGTH=\"8\" NAME=\"iyspot\" VALUE=\"$upiyspot\"></TD></TR>\n");
 print("<TR><TD>Spot width        </TD><TD>\n");
 print("<INPUT TYPE=\"text\" SIZE=\"10\" MAXLENGTH=\"8\" NAME=\"iwspot\" VALUE=\"$upiwspot\"></TD></TR>\n");
 print("<TR><TD>Prot. expression 1</TD><TD>\n");
 print("<INPUT TYPE=\"text\" SIZE=\"16\" MAXLENGTH=\"16\" NAME=\"prexpression1\" VALUE=\"$upprexpression1\"></TD></TR>\n");
 print("<TR><TD>at state 1        </TD><TD>\n");
 print("<INPUT TYPE=\"text\" SIZE=\"30\" MAXLENGTH=\"30\" NAME=\"state1\" VALUE=\"$upstate1\"></TD></TR>\n");
 print("<TR><TD>Prot. expression 2 </TD><TD>\n");
 print("<INPUT TYPE=\"text\" SIZE=\"16\" MAXLENGTH=\"16\" NAME=\"prexpression2\" VALUE=\"$upprexpression2\"></TD></TR>\n");
 print("<TR><TD>at state 2        </TD><TD>\n");
 print("<INPUT TYPE=\"text\" SIZE=\"30\" MAXLENGTH=\"30\" NAME=\"state2\" VALUE=\"$upstate2\"></TD></TR>\n");
 print("<TR><TD>Enzyme            </TD><TD>\n");
 print("<INPUT TYPE=\"text\" SIZE=\"16\" MAXLENGTH=\"16\" NAME=\"enzyme\" VALUE=\"$upenzyme\"></TD></TR>\n");
 print("<TR> <TD >Peptide mass    </TD><TD>\n");
 print("<textarea rows=\"7\" cols=\"70\" NAME=\"peptidemass\"  wrap=\"soft\">$uppeptidemass</textarea></TD></TR>\n");
 print("<TR><TD>Swissprot id      </TD><TD>\n");
 print("<INPUT TYPE=\"text\" SIZE=\"16\" MAXLENGTH=\"16\" NAME=\"swissprotid\" VALUE=\"$upswissprotid\"></TD></TR>\n");
 print("<TR><TD>Swissprot url     </TD><TD>\n");
 print("<INPUT TYPE=\"text\" SIZE=\"100\" MAXLENGTH=\"100\" NAME=\"swissproturl\" VALUE=\"$upswissproturl\"></TD></TR>\n");
 print("<TR><TD>EMBL id           </TD><TD>\n");
 print("<INPUT TYPE=\"text\" SIZE=\"16\" MAXLENGTH=\"16\" NAME=\"emblid\" VALUE=\"$upemblid\"></TD></TR>\n");
 print("<TR><TD>EMBL url          </TD><TD>\n");
 print("<INPUT TYPE=\"text\" SIZE=\"100\" MAXLENGTH=\"100\" NAME=\"emblurl\" VALUE=\"$upemblurl\"></TD></TR>\n");
 print("<TR><TD>Pathological info.</TD><TD>\n");
 print("<INPUT TYPE=\"text\" SIZE=\"50\" MAXLENGTH=\"50\" NAME=\"pathologicalob\" VALUE=\"$uppathologicalob\"></TD></TR>\n"); 
    print("<input type=\"hidden\" name=\"username\" value=\"$username\">\n"); 
    print("<input type=\"hidden\" name=\"password\" value=\"$password\">\n"); 
 print("<TR><TD colspan=\"2\" align=\"center\"><INPUT TYPE=\"submit\" VALUE=\"Update the spot data\"></TD></TR>\n");
  print("</FORM>\n");

    print("<FORM ACTION=\"mapdelchek.php\" METHOD=\"get\">\n");
    print("<INPUT TYPE=\"hidden\" NAME=\"mapname\" VALUE=\"$upmapid\">\n");
    print("<INPUT TYPE=\"hidden\" NAME=\"spotname\" VALUE=\"$upspotid\">\n");
    print("<input type=\"hidden\" name=\"username\" value=\"$username\">\n"); 
    print("<input type=\"hidden\" name=\"password\" value=\"$password\">\n"); 
    print("<TR><TD colspan=\"2\" align=\"right\"><INPUT TYPE=\"submit\" VALUE=\"Delete the spot data\"></TD></TR>\n");
    print("</FORM>\n");
     print("</TABLE></CENTER>\n");

        $rowCount++;
        }
    pg_freeresult($result); 
        }
    }
     else
        {
           pg_freeresult($result2); 
            print(" illigal password\n"); }
 ?>
