# Supplementary material for: Development of an open source laboratory information management system for 2-D gel electrophoresis-based proteomics workflow
Source: BMC Bioinformatics. 2006 Oct 4;7:430. doi: 10.1186/1471-2105-7-430 (PMC1599757; doi:10.1186/1471-2105-7-430)
Supplement: Additional File 1 — Our program of LIMS. The file is a compressed file that includes all PHP scripts, sql and html files of our LIMS. Please install Apache revision 1.3.34 or later, PostgreSQL revision 7.4.3 or later, PHP revision 4.3.7 or later and GD library revision 2.0.27 or later in advance of setting up the LIMS. The LIMS is licensed under GNU Lesser General Public License. Please set up as follows. tar zxvf LIPAGE_0.88.tar.gz. mv LIMS/usr/local/apache/htdocs. Please read/usr/local/apache/htdocs/LIMS/README. [file 1471-2105-7-430-S1.gz › LIMS/searchout6.php]

<?php
  if ('{$_GET["searchWord"]}'== "") {
    print("No search word<BR>\n");
    exit;
  }

  $connectDbName = "host=localhost port=5432 dbname=proteomedb";
  $dbHandle = pg_connect($connectDbName);
  if ($dbHandle == FALSE) {
    print("can not connect database<BR>\n");
    exit;
  }

  $sql = "select MAPID, SPOTID, PRNAME, MOLECULARMASS, THMOLECULARMASS, ISOPOINT, THISOPOINT,  IXSPOT, IYSPOT, IWSPOT,STATE1, PREXPRESSION1, STATE2,"
    ."PREXPRESSION2, ENZYME, PEPTIDEMASS,SWISSPROTID, SWISSPROTURL, EMBLID, EMBLURL, PATHOLOGICALOB from PTMIG "
   ." where ((SPOTID ilike '%{$_GET["searchWord"]}%') or (PRNAME ilike '%{$_GET["searchWord"]}%') "
   ."or (SWISSPROTID ilike '%{$_GET["searchWord"]}%') or (EMBLID ilike '%{$_GET["searchWord"]}%')) "
   ." order by mapid ,spotid asc" ;

  
  $result = pg_exec($dbHandle, $sql);
     if ($result == FALSE) {                 
      print("\"$sql\"can not execute!");
      pg_close($dbHandle);
      exit;                                 
    }
 
     $resultNumRows = pg_numrows($result);   
//   print("Number :" . $resultNumRows );

  if($resultNumRows > 0){
   header("Content-Type: text/xml");
   print("<?xml version=\"1.0\" encoding=\"UTF-8\" ?>\n");
   print("<?xml-stylesheet type =\"text/xsl\" href=\"proteomestyle5.xsl\"?>\n");
   print("<dataroot>\n"); 

   $rowCount = 0; 
   $barlong  = 0;
   $mapidprint =""; 
       
   while ($rowCount < $resultNumRows) {
     $data = pg_fetch_object($result, $rowCount);   
     $mapidflag = $data->mapid ;  

     if ($mapidflag <> $mapidprint){
     if ($rowCount <> 0  ) print("</map>\n");
     print("<map>\n");    
     print("<mapname>" . $mapidflag . "</mapname>\n");

   $sql2 = "select mapid, date, sampleform, samplename ,species ,race ,sex ,age ,disease ,tissue ,linestrain ,invitro ,subcellular, "     
       ."proteincon ,buffer ,homogenization ,centrifugation ,proteintr ,iefgel ,iefbuffer ,sampleapp ,IEFPOWERSUP ,alkylation,"       
       ."pagegel, pagebuffer ,pagepowersup ,proteinstain ,imageanalys ,spotcut ,ingeldigestion ,ziptip, ms, mapurl, mapimage from proteomeheader "
       ." where mapid =  '$mapidflag'  order by mapid asc";
 
     $result2 = pg_exec($dbHandle, $sql2);
        if ($result2 == 0) {
           print("SQL:\"$sql\"can not exec");
           pg_close($dbHandle);
           exit;  }

    $sql3 = "select mapid, husername, hdate, gelimage, gel_oid, gelicon, gelicon_oid, hnote from headlim "
    ." where mapid =  '$mapidflag'  order by mapid asc" ;
          
     $result3 = pg_exec($dbHandle, $sql3);
       if ($result3 == 0) {
         print("SQL3:\"$sql3\"can not exec");
         pg_close($dbHandle);
         exit;}

   $resultNumRows3 = pg_numrows($result3);
//  print("resultnumrow2:\"$resultNumRows2\"<BR>");
  if($resultNumRows3 > 0){
     $rowCounttt = 0;     

    while ($rowCounttt < $resultNumRows3) {
      $data3 = pg_fetch_object($result3, $rowCounttt);   
      $rowCounttt ++;
        }
      }

     $rowCountt = 0;     
     $data2 = pg_fetch_object($result2, $rowCountt);   
	    print("<date-of-modif>" . $data2->date ."</date-of-modif>\n");
	    print("<material>\n");
		    print("<sample-form>" . $data2->sampleform . " </sample-form>\n");
		    print("<sample-name>" . $data2->samplename . "</sample-name>\n");
		    print("<animal>\n");
			    print("<species>" . $data2->species . "</species>\n");
			    print("<race-strain>" . $data2->race . "</race-strain>\n");
			    print("<sex>" . $data2->sex . "</sex>\n");
			    print("<age>" . $data2->age . "</age>\n");
			    print("<disease-treatment>" . $data2->disease . "</disease-treatment>\n");
		    print("</animal>\n");
		    print("<tissue>" . $data2->tissue . "</tissue>\n");
		    print("<cell>\n");
			    print("<line-strain>" . $data2->linestrain . "</line-strain>\n");
			    print("<in-vitro-treatment>" . $data2->invitro . "</in-vitro-treatment>\n");
		    print("</cell>\n");
		    print("<subcellular-fractionation>" . $data2->subcellular . "</subcellular-fractionation>\n");
		    print("<protein-concentration>" . $data2->proteincon . "</protein-concentration>\n");
	    print("</material>\n");
	    print("<methods>\n");
		    print("<extraction>\n");
			    print("<buffer>" . $data2->buffer . "</buffer>\n");
			    print("<homogenization>" . $data2->homogenization . "</homogenization>\n");
			    print("<centrifugation>" . $data2->centrifugation . "</centrifugation>\n");
			    print("<protein-treatment>" . $data2->proteintr . "</protein-treatment>\n");
		    print("</extraction>\n");
		    print("<separation>\n");
			    print("<ief-gel>" . $data2->iefgel . "</ief-gel>\n");
			    print("<ief-buffer>" . $data2->iefbuffer . "</ief-buffer>\n");
			    print("<sample-application>" . $data2->sampleapp . "</sample-application>\n");
				print("<ief-power-supply>\n");
				print($data2->iefpowersup);
				print("</ief-power-supply>\n");
			    print("<alkylation>" . $data2->alkylation . "</alkylation>\n");
			    print("<page-gel>" . $data2->pagegel . "</page-gel>\n");
			    print("<page-buffer>" . $data2->pagebuffer . "</page-buffer>\n");
			    print("<page-power-suply>" . $data2->pagepowersup . "</page-power-suply>\n");
		    print("</separation>\n");
		    print("<analysis>\n");
			    print("<protein-staining>" . $data-2>proteinstain . "</protein-staining>\n");
			    print("<image-analysis>" . $data2->imageanalys . "</image-analysis>\n");
			    print("<spot-cutting>" . $data2->spotcut . " </spot-cutting>\n");
			    print("<in-gel-digestion>" . $data2->ingeldigestion . "</in-gel-digestion>\n");
			    print("<zip-tip>" . $data2->ziptip . "</zip-tip>\n");
			    print("<ms>" . $data2->ms . "</ms>\n");
		    print("</analysis>\n");
	    print("</methods>\n"); 
            print("<mapurl>" . $data2->mapurl . "</mapurl>\n");   
            print("<mapimage>" . $data2->mapimage."</mapimage>\n");  
            print("<gelimage>" . $data3->gelimage . "</gelimage>\n"); 
            print("<gel_oid>"  . $data3->gel_oid . "</gel_oid>\n");
    }

    print("<spot>\n");
    print("<spot-protein-number>" . $data->spotid . "</spot-protein-number>\n");
    print("<identified-protein-name>" . $data->prname . "</identified-protein-name>\n");
    print("<molecular-mass-ob>" . $data->molecularmass . "</molecular-mass-ob>\n");
    print("<molecular-mass-th>" . $data->thmolecularmass . "</molecular-mass-th>\n");
    print("<isoelectric-point-ob>" . $data->isopoint . "</isoelectric-point-ob>\n");
    print("<isoelectric-point-th>" . $data->thisopoint . "</isoelectric-point-th>\n");
    print("<ixspot>" . $data->ixspot . "</ixspot>\n");
    print("<iyspot>" . $data->iyspot . "</iyspot>\n");
    print("<iwspot>" . $data->iwspot . "</iwspot>\n");
    print("<expression><detailes><state>" . $data->state1 . "</state>\n");
    print("  <quantity>" . $data->prexpression1 . "</quantity></detailes>\n");
    print(" <detailes><state>" . $data->state2 . "</state>\n");
    print("  <quantity>" . $data->prexpression2 . "</quantity></detailes></expression>\n");
    print("<peptide-mass-fingerprint><enzyme>" . $data->enzyme . "</enzyme>\n");
    print(" <fingerprint-masses>" . $data->peptidemass . "</fingerprint-masses></peptide-mass-fingerprint>\n");
    print("<swiss-prot><accession>" . $data->swissprotid . "</accession>\n<access-url>" . $data->swissproturl . "</access-url></swiss-prot >\n");
    print("<embl><accession>" . $data->emblid . "</accession>\n<access-url>" . $data->emblurl . "</access-url></embl>\n");
    print("<pathological-info><pathological-state>" . $data->pathologicalob . "</pathological-state></pathological-info>\n");

    print("</spot>\n");
   $i1 = (integer)$data->prexpression1;
   $i2 = (integer)$data->prexpression2;
   if ($barlong <  $i1){$barlong =  $i1; }
   if ($barlong <  $i2){$barlong =  $i2; }
    $mapidprint = $mapidflag ;
    $rowCount++;                          

    }

    print("</map>\n");
    print("<barlong>".$barlong."</barlong>\n");
    print("</dataroot>\n");
    pg_freeresult($result);
    pg_freeresult($result2);

 } else {print(" No data.  Bad key term! :" . $resultNumRows . "<BR>"); }
  ?>
